# Supplementary material for: Death Receptor 5 (TNFRSF10B) Is Upregulated and TRAIL Resistance Is Reversed in Hypoxia and Normoxia in Colorectal Cancer Cell Lines after Treatment with Skyrin, the Active Metabolite of Hypericum spp
Source: Cancers (Basel). 2021 Apr 1;13(7):1646. doi: 10.3390/cancers13071646 (PMC8036732; doi:10.3390/cancers13071646)
Supplement: Supplementary file 1 [file cancers-13-01646-s001.zip]

Archive with 2 entries (2 files):
- cancers-1060945-supplementary.pdf
- Data_S1.csv
