# Supplementary material for: Death Receptor 5 (TNFRSF10B) Is Upregulated and TRAIL Resistance Is Reversed in Hypoxia and Normoxia in Colorectal Cancer Cell Lines after Treatment with Skyrin, the Active Metabolite of Hypericum spp
Source: Cancers (Basel). 2021 Apr 1;13(7):1646. doi: 10.3390/cancers13071646 (PMC8036732; doi:10.3390/cancers13071646)
Supplement: Supplementary file 1 [file cancers-13-01646-s001.zip › Data_S1.csv]

PG ID	Accession	Description	Is Master Protein	Members	Total_intensity_for_sorting	Norm_PGInt_log2_H00-1	Norm_PGInt_log2_H00-2	Norm_PGInt_log2_H00-3	Norm_PGInt_log2_H10-1	Norm_PGInt_log2_H10-2	Norm_PGInt_log2_H10-3	Norm_PGInt_log2_N00-1	Norm_PGInt_log2_N00-2	Norm_PGInt_log2_N00-3	Norm_PGInt_log2_N10-1	Norm_PGInt_log2_N10-2	Norm_PGInt_log2_N10-3	H1-H0_logFC	H1-H0_FC	H1-H0_PValue	H1-H0_adjPVal	N1-N0_logFC	N1-N0_FC	N1-N0_PValue	N1-N0_adjPVal
1867	P63261	Actin, cytoplasmic 2 OS=Homo sapiens OX=9606 GN=ACTG1 PE=1 SV=1	TRUE	1	3349600000000	38.00835564	37.74332607	38.06157164	38.015963	38.13643573	38.13775388	37.99887198	37.96731639	37.89663904	38.19698936	38.17242739	38.07476685	0.158966421	1.116486975	0.235580062	0.437810256	0.193785396	1.143760823	0.047341381	0.143391043
840	P08238	Heat shock protein HSP 90-beta OS=Homo sapiens OX=9606 GN=HSP90AB1 PE=1 SV=4	TRUE	1	2120600000000	37.36942388	37.27503421	37.33253696	37.30594483	37.3092026	37.24684522	37.50148355	37.53439672	37.46048864	37.41344839	37.37234248	37.41033691	-0.03833413	0.973778714	0.672701883	0.811309668	-0.100080382	0.932981008	0.197812625	0.363104325
1826	P62805	Histone H4 OS=Homo sapiens OX=9606 GN=HIST1H4A PE=1 SV=2	TRUE	1	1834300000000	37.16823195	37.08566546	37.16283009	37.08454081	37.05950816	36.95815457	37.25115461	37.24760781	37.24403771	37.22862253	37.23635204	37.27143734	-0.104841318	0.929907217	0.291072732	0.493717765	-0.002129409	0.998525095	0.975454636	0.985110949
760	P04406	Glyceraldehyde-3-phosphate dehydrogenase OS=Homo sapiens OX=9606 GN=GAPDH PE=1 SV=3	TRUE	1	1418200000000	36.85926306	37.1634182	36.93221207	36.85757939	36.80213887	36.96642606	36.66711348	36.50480175	36.67912234	36.63393055	36.67861111	36.60295844	-0.109583005	0.926855921	0.391809314	0.586307471	0.021487511	1.015005476	0.804130092	0.87625121
1877	P68104	Elongation factor 1-alpha 1 OS=Homo sapiens OX=9606 GN=EEF1A1 PE=1 SV=1	TRUE	2	1228100000000	36.55855297	36.59578404	36.51203003	36.57978577	36.62554552	36.31494691	36.55863703	36.64728096	36.61196016	36.66898977	36.7362673	36.61676363	-0.048696276	0.966809614	0.690208554	0.823959021	0.068047518	1.048297002	0.399281826	0.566208748
800	P06733	Alpha-enolase OS=Homo sapiens OX=9606 GN=ENO1 PE=1 SV=2	TRUE	1	1194900000000	36.92561642	36.95196129	36.92649556	36.7880846	36.7377435	36.66978468	36.14541146	36.26786039	36.27350198	36.10405644	36.25112329	36.05279788	-0.202820168	0.868850481	0.059052135	0.190160834	-0.092932075	0.93761524	0.340915431	0.510720052
451	Q99880	Histone H2B type 1-L OS=Homo sapiens OX=9606 GN=HIST1H2BL PE=1 SV=3	TRUE	10	1081000000000	36.36572595	36.17145634	36.34148945	36.33187415	36.31860724	36.40073408	36.49369551	36.40245737	36.52063491	36.45065259	36.42070011	36.57060682	0.057514581	1.040671388	0.580337927	0.747526189	0.008390575	1.005832849	0.921580465	0.953733778
977	P14618	Pyruvate kinase PKM OS=Homo sapiens OX=9606 GN=PKM PE=1 SV=4	TRUE	1	970140000000	36.48931334	36.65389534	36.52092396	36.36846424	36.27075023	36.39720559	36.0507583	36.08099495	36.13866752	35.91981178	35.90715765	35.865681	-0.20923753	0.864994263	0.075773039	0.221602431	-0.192590112	0.875033338	0.03555945	0.120711282
995	P15311	Ezrin OS=Homo sapiens OX=9606 GN=EZR PE=1 SV=4	TRUE	1	855950000000	36.04199976	36.20409431	36.15777075	36.25190242	36.44134621	36.30895258	35.66498508	35.65910844	35.54772474	36.09581799	36.0255997	36.03860089	0.199445466	1.14825691	0.09999569	0.262107937	0.429400102	1.34667349	0.00149982	0.017190426
14	A0A0U1RRH7	Histone H2A OS=Homo sapiens OX=9606 PE=3 SV=1	TRUE	6	833220000000	35.92781699	36.01677526	35.98280003	35.89912473	36.01653931	35.94466764	36.07875083	36.10376209	36.09565213	36.06996972	36.09826864	36.05266488	-0.022353531	0.984625132	0.810090461	0.899073616	-0.019087271	0.986856848	0.78434954	0.861242627
906	P10809	60 kDa heat shock protein, mitochondrial OS=Homo sapiens OX=9606 GN=HSPD1 PE=1 SV=2	TRUE	1	819430000000	36.00017979	35.85822834	35.99959348	35.87435812	35.93209298	35.87052104	36.22528128	36.10570486	36.21115749	35.90059206	35.93991361	36.0616987	-0.060343154	0.95903598	0.536495968	0.713187296	-0.213313088	0.862554136	0.045058002	0.140375847
2802	Q71DI3	Histone H3.2 OS=Homo sapiens OX=9606 GN=HIST2H3A PE=1 SV=3	TRUE	1	805730000000	36.04102586	35.97740024	35.77939579	35.73576478	36.01703354	36.06149465	35.94919973	35.98275964	35.97638834	35.9686369	36.15968569	36.04635789	0.005490357	1.003812876	0.968802024	0.9863744	0.088777588	1.063468711	0.315796695	0.4854554
1881	P68371	Tubulin beta-4B chain OS=Homo sapiens OX=9606 GN=TUBB4B PE=1 SV=1	TRUE	1	777950000000	35.84407148	36.03972042	36.04049999	35.92643643	35.84173097	35.91967348	36.03298188	35.94040621	36.06268367	35.81524753	35.75529592	35.8329823	-0.078817001	0.946833725	0.463385817	0.65121615	-0.210848671	0.864028813	0.032546627	0.113992708
2805	Q71U36	Tubulin alpha-1A chain OS=Homo sapiens OX=9606 GN=TUBA1A PE=1 SV=1	TRUE	4	763710000000	35.86536338	35.93185	35.95229673	35.86856212	35.86432213	35.88758437	35.95668596	36.00135698	36.01497325	35.8418242	35.84260236	35.75632941	-0.043013832	0.970625164	0.62950189	0.784062826	-0.177420073	0.884282919	0.049261907	0.146829843
958	P13639	Elongation factor 2 OS=Homo sapiens OX=9606 GN=EEF2 PE=1 SV=4	TRUE	1	738500000000	35.71338699	35.7714599	35.76629731	35.71979312	35.75700257	35.77228476	35.9483995	35.97996721	36.05351785	35.89790985	35.88368979	35.89618548	-0.000687916	0.999523287	0.993730872	0.99807431	-0.10136648	0.932149667	0.203008456	0.368257853
910	P11142	Heat shock cognate 71 kDa protein OS=Homo sapiens OX=9606 GN=HSPA8 PE=1 SV=1	TRUE	1	736230000000	35.71432971	35.704814	35.69886726	35.83573418	35.7617506	35.79068937	35.97213906	35.99652464	35.953701	35.88595788	35.87680714	35.92044596	0.090054389	1.06441031	0.323333793	0.523887443	-0.079717911	0.946242647	0.281877515	0.451360831
709	P00338	L-lactate dehydrogenase A chain OS=Homo sapiens OX=9606 GN=LDHA PE=1 SV=2	TRUE	1	726220000000	36.41264215	36.47653297	36.4982421	36.23851646	36.21087339	36.16969772	35.06569172	34.95902467	35.06858266	35.0633742	35.02590345	34.97813908	-0.256109889	0.837342705	0.025506954	0.118695439	-0.008627442	0.994037758	0.912268285	0.948432656
750	P04075	Fructose-bisphosphate aldolase A OS=Homo sapiens OX=9606 GN=ALDOA PE=1 SV=2	TRUE	1	671460000000	36.31440882	36.32519141	36.28985145	36.12622232	36.21152335	36.14455689	34.94120202	34.96886076	34.95630829	34.84392445	34.88675115	34.78800373	-0.149049711	0.901844303	0.130537185	0.307027643	-0.115897246	0.922808216	0.15127347	0.305889606
818	P07355	Annexin A2 OS=Homo sapiens OX=9606 GN=ANXA2 PE=1 SV=2	TRUE	2	670370000000	35.84059578	35.84371032	35.83223487	35.82211089	35.78734508	35.86484256	35.60875027	35.57259878	35.60698852	35.5843639	35.51865334	35.57411004	-0.014080816	0.990287397	0.871922671	0.939238553	-0.037070098	0.974632274	0.607546633	0.735977842
828	P07900	Heat shock protein HSP 90-alpha OS=Homo sapiens OX=9606 GN=HSP90AA1 PE=1 SV=5	TRUE	1	607240000000	35.61027588	35.64237186	35.68135055	35.54567929	35.57413971	35.53822524	35.64927193	35.6573475	35.65943371	35.44851518	35.39785828	35.38246382	-0.091984681	0.938231159	0.315231337	0.514410469	-0.245738618	0.843383898	0.011952435	0.059273395
2353	Q15149	Plectin OS=Homo sapiens OX=9606 GN=PLEC PE=1 SV=3	TRUE	1	458770000000	34.84673277	34.76422766	34.95068828	35.11665186	35.14716194	35.13641484	35.04642967	35.02569285	34.98132443	35.48367595	35.47676762	35.60879815	0.279526642	1.213796564	0.02508891	0.117548838	0.505264924	1.419383976	0.000725325	0.011562697
2035	Q06830	Peroxiredoxin-1 OS=Homo sapiens OX=9606 GN=PRDX1 PE=1 SV=1	TRUE	1	438310000000	35.00378328	35.38343473	35.21735899	35.13804327	35.15882887	34.76161984	34.89236582	35.21594709	34.84677702	35.13613104	35.15586134	35.09178168	-0.182028343	0.881462841	0.307241047	0.506602512	0.142894711	1.104118265	0.276112549	0.445446389
1127	P22626	Heterogeneous nuclear ribonucleoproteins A2/B1 OS=Homo sapiens OX=9606 GN=HNRNPA2B1 PE=1 SV=2	TRUE	1	433780000000	35.01285239	34.8637478	34.98068497	34.97935998	34.93844188	34.8563384	35.27446203	35.26672138	35.18406324	35.13474125	35.2126958	35.17974062	-0.027714963	0.980972798	0.779728556	0.879602576	-0.066022995	0.95526771	0.397777684	0.564457424
1856	P63104	14-3-3 protein zeta/delta OS=Homo sapiens OX=9606 GN=YWHAZ PE=1 SV=1	TRUE	1	433550000000	35.15647383	35.10513617	35.09154229	35.1156463	35.19773972	35.03357526	35.05255293	35.03460755	35.00631522	35.10085818	35.09107187	34.97934988	-0.002063672	0.998570594	0.982840103	0.99215356	0.025934748	1.018139149	0.738349827	0.829791674
804	P06748	Nucleophosmin OS=Homo sapiens OX=9606 GN=NPM1 PE=1 SV=2	TRUE	1	412080000000	34.72756468	34.69183206	34.79240065	34.9751999	35.02814373	34.97310696	35.09997425	35.09301335	35.19436404	35.06600336	35.05050495	35.23576367	0.254884401	1.193240129	0.026574346	0.121732428	-0.011693219	0.991927636	0.897299005	0.938911735
1847	P62937	Peptidyl-prolyl cis-trans isomerase A OS=Homo sapiens OX=9606 GN=PPIA PE=1 SV=2	TRUE	1	401720000000	35.01200125	35.14686659	34.99058036	35.005755	34.90175718	34.76715876	35.05187181	35.060931	35.14827943	34.78277751	34.93792805	34.78626502	-0.158259085	0.896105759	0.193297395	0.389342644	-0.251370559	0.840097944	0.024143082	0.092548481
874	P09651	Heterogeneous nuclear ribonucleoprotein A1 OS=Homo sapiens OX=9606 GN=HNRNPA1 PE=1 SV=5	TRUE	3	394680000000	34.78318081	34.85664844	34.62063258	34.84874327	34.77571229	34.82254671	34.97074403	35.10352234	35.12372169	35.1312452	34.96237349	35.15641688	0.062180148	1.044042288	0.56329612	0.734322257	0.017349169	1.012098125	0.857394203	0.914823236
907	P11021	Endoplasmic reticulum chaperone BiP OS=Homo sapiens OX=9606 GN=HSPA5 PE=1 SV=2	TRUE	1	381890000000	34.6082665	34.62027225	34.68975837	35.00054598	34.97897175	35.01942048	34.87067807	34.81885691	34.77689666	35.05400238	35.09404088	35.06246336	0.360213697	1.283616017	0.005782601	0.047836559	0.24802499	1.187580237	0.013337157	0.063924537
811	P07195	L-lactate dehydrogenase B chain OS=Homo sapiens OX=9606 GN=LDHB PE=1 SV=2	TRUE	1	371660000000	34.8553593	34.99745303	34.76540602	34.71849789	34.86600203	34.76680065	34.93449288	34.88219798	34.87990426	34.84992145	34.92479397	34.81220189	-0.088972593	0.940192063	0.431400255	0.621537043	-0.036559272	0.97497743	0.633188056	0.75711477
374	O43707	Alpha-actinin-4 OS=Homo sapiens OX=9606 GN=ACTN4 PE=1 SV=2	TRUE	1	365090000000	34.74488117	34.74232294	34.7937963	34.99868965	34.99902292	35.01088132	34.59372032	34.60040665	34.64189685	34.87331724	34.87738284	34.97472316	0.242531155	1.183066488	0.027227269	0.122941591	0.296466474	1.228132718	0.007106436	0.04221655
1725	P60174	Triosephosphate isomerase OS=Homo sapiens OX=9606 GN=TPI1 PE=1 SV=3	TRUE	1	361520000000	35.13288031	35.07096406	35.05170831	35.10045998	35.02600906	34.85882074	34.60313487	34.63205964	34.66226651	34.48163855	34.52734651	34.46621514	-0.090087635	0.93946568	0.415595142	0.608306774	-0.140753606	0.907045228	0.088827183	0.217120698
2068	Q09666	Neuroblast differentiation-associated protein AHNAK OS=Homo sapiens OX=9606 GN=AHNAK PE=1 SV=2	TRUE	1	343780000000	34.93843512	34.80713439	34.94429731	35.14064923	35.08415439	35.13329742	34.33004057	34.3524037	34.20037032	34.47930979	34.55004226	34.58944591	0.222744738	1.16695161	0.050821791	0.175484656	0.245327787	1.18536206	0.025041048	0.094756852
1065	P19338	Nucleolin OS=Homo sapiens OX=9606 GN=NCL PE=1 SV=3	TRUE	1	341640000000	34.74196902	34.46364926	34.59208259	34.65052132	34.69141426	34.61696865	34.8515153	34.82552033	34.79682054	34.82507578	34.86520513	34.84442702	0.053734451	1.037948203	0.633469429	0.786382443	0.020283918	1.014159044	0.77394272	0.853519908
733	P02545	Prelamin-A/C OS=Homo sapiens OX=9606 GN=LMNA PE=1 SV=1	TRUE	1	336610000000	34.7827418	34.34880783	34.55429399	34.75625675	34.68621757	34.74409663	34.65341171	34.58046699	34.74098737	34.90118724	34.76851841	34.93570962	0.166909111	1.122650693	0.258849374	0.461577075	0.210183067	1.156834968	0.055190439	0.158884924
978	P14625	Endoplasmin OS=Homo sapiens OX=9606 GN=HSP90B1 PE=1 SV=1	TRUE	1	333310000000	34.86477887	34.71829678	34.85755849	34.74471268	34.76237619	34.78401615	34.68329734	34.60590537	34.55926858	34.66208869	34.56135626	34.56122745	-0.049843045	0.966041422	0.604416629	0.766290629	-0.0212663	0.985367436	0.793129391	0.868665523
1508	P49327	Fatty acid synthase OS=Homo sapiens OX=9606 GN=FASN PE=1 SV=3	TRUE	1	331730000000	34.55146155	34.70953351	34.55013902	34.2862674	34.23055322	34.32237484	35.0968385	35.1385958	35.1803987	34.61371126	34.53060912	34.64365381	-0.323979539	0.798863246	0.015188693	0.087882015	-0.542619604	0.686523208	0.000430074	0.008796401
814	P07237	Protein disulfide-isomerase OS=Homo sapiens OX=9606 GN=P4HB PE=1 SV=3	TRUE	1	326320000000	34.80184789	34.78862214	34.79682442	34.79395597	34.72156023	34.68274799	34.60272402	34.42996153	34.56116451	34.56525151	34.656296	34.58303258	-0.063010085	0.957264767	0.491635995	0.676308103	0.070243341	1.049893755	0.426467637	0.592071435
1947	Q00610	Clathrin heavy chain 1 OS=Homo sapiens OX=9606 GN=CLTC PE=1 SV=5	TRUE	1	309410000000	34.46513798	34.61598468	34.61397287	34.44577945	34.54414943	34.66076018	34.51951672	34.60097173	34.62268954	34.71310723	34.61784139	34.60682973	-0.014802159	0.98979238	0.892605536	0.949033286	0.06486679	1.045988355	0.427504392	0.593127867
722	P00558	Phosphoglycerate kinase 1 OS=Homo sapiens OX=9606 GN=PGK1 PE=1 SV=3	TRUE	1	307920000000	35.22560639	35.2408989	35.31286145	34.99729055	34.97452823	34.96144067	33.8273218	33.83301593	33.82431007	33.70997628	33.66892768	33.63388755	-0.282035766	0.82242968	0.016777397	0.093539113	-0.157285428	0.896710734	0.062251146	0.173520532
823	P07737	Profilin-1 OS=Homo sapiens OX=9606 GN=PFN1 PE=1 SV=2	TRUE	1	304910000000	34.6720349	34.37552036	34.65036141	34.74510072	34.70789075	34.46582254	34.55126346	34.52925524	34.63486563	34.44178216	34.59392921	34.48932987	0.073632448	1.052363012	0.605533426	0.7667602	-0.063447696	0.956974444	0.460318884	0.621611152
797	P06576	ATP synthase subunit beta, mitochondrial OS=Homo sapiens OX=9606 GN=ATP5F1B PE=1 SV=3	TRUE	1	302170000000	34.43525487	34.40895358	34.61778359	34.38723556	34.35351602	34.47308398	34.6699236	34.6960483	34.71126496	34.55037569	34.56329414	34.70886791	-0.082718827	0.944276435	0.450899841	0.640202987	-0.084899708	0.942850078	0.324331097	0.495008237
1953	Q00839	Heterogeneous nuclear ribonucleoprotein U OS=Homo sapiens OX=9606 GN=HNRNPU PE=1 SV=6	TRUE	1	294420000000	34.50139625	34.57090676	34.40290342	34.41044364	34.45063447	34.52404549	34.67005882	34.64432827	34.58660039	34.48302403	34.42721965	34.51090643	-0.030027612	0.979401553	0.76308621	0.86856544	-0.15994579	0.895058703	0.069419263	0.184531676
1875	P68032	Actin, alpha cardiac muscle 1 OS=Homo sapiens OX=9606 GN=ACTC1 PE=1 SV=1	TRUE	3	294290000000	34.57823487	34.26201637	34.52652184	34.79321581	34.65916202	34.59765274	34.29689972	34.33628791	34.25004641	34.60547043	34.66239865	34.56395194	0.227752498	1.171009271	0.119217946	0.290291715	0.316195663	1.24504308	0.005508445	0.036662207
1014	P16403	Histone H1.2 OS=Homo sapiens OX=9606 GN=HIST1H1C PE=1 SV=2	TRUE	1	269700000000	34.32864067	34.19259544	34.2338358	34.25045903	34.49734766	34.19055172	34.5229605	34.51933535	34.3656159	34.46002506	34.59770143	34.48161154	0.061095503	1.043257652	0.6226089	0.778205973	0.04380876	1.030831666	0.630998537	0.755126519
1849	P62979	Ubiquitin-40S ribosomal protein S27a OS=Homo sapiens OX=9606 GN=RPS27A PE=1 SV=2	TRUE	5	267160000000	34.4157263	34.41851235	34.36276118	34.51009139	34.46665622	34.32717515	34.21236237	34.21623647	34.39260779	34.33723798	34.3979227	34.45728619	0.035640983	1.02501213	0.719866085	0.843090205	0.123746746	1.089560831	0.208612529	0.375729684
802	P06744	Glucose-6-phosphate isomerase OS=Homo sapiens OX=9606 GN=GPI PE=1 SV=4	TRUE	1	259870000000	35.13558553	35.13553904	35.24250991	34.70726721	34.73087956	34.7361878	33.37081357	33.40319255	33.36385484	33.17072581	33.14640519	33.19037156	-0.446433304	0.733854876	0.002377206	0.028312869	-0.210119469	0.864465642	0.021712123	0.08669012
1172	P25705	ATP synthase subunit alpha, mitochondrial OS=Homo sapiens OX=9606 GN=ATP5F1A PE=1 SV=1	TRUE	1	249190000000	34.25811703	34.25733809	34.29538537	34.00193969	34.07958475	34.06960761	34.42580016	34.3717775	34.40391553	34.32937107	34.30532987	34.41324994	-0.219902815	0.858623274	0.041910452	0.156807366	-0.051180766	0.965146087	0.505679908	0.65912302
1100	P21333	Filamin-A OS=Homo sapiens OX=9606 GN=FLNA PE=1 SV=4	TRUE	1	246290000000	34.28243276	34.17457194	34.27167732	34.39042402	34.39791838	34.36685492	34.12058719	34.1539885	34.103587	34.24941871	34.30645793	34.2872394	0.142171766	1.103565122	0.153521504	0.339150463	0.154984446	1.113409614	0.065276415	0.178483064
999	P15531	Nucleoside diphosphate kinase A OS=Homo sapiens OX=9606 GN=NME1 PE=1 SV=1	TRUE	1	244630000000	34.38333007	34.3933305	34.28303697	33.91174335	34.19484602	33.97422978	34.30180623	34.23048136	34.18879401	34.30195719	34.39516271	34.35039896	-0.326292794	0.797583354	0.02805684	0.124767916	0.108812425	1.07834022	0.197043661	0.362637905
1785	P61978	Heterogeneous nuclear ribonucleoprotein K OS=Homo sapiens OX=9606 GN=HNRNPK PE=1 SV=1	TRUE	1	244280000000	34.18790401	34.10272115	34.24775292	34.2303754	34.14163929	34.22735973	34.32724264	34.32388699	34.31249327	34.24574383	34.24493941	34.34785841	0.020332113	1.014192923	0.832382575	0.914139766	-0.041693749	0.971513704	0.581845887	0.718918628
1572	P50990	T-complex protein 1 subunit theta OS=Homo sapiens OX=9606 GN=CCT8 PE=1 SV=4	TRUE	1	241620000000	34.27725762	34.16531342	34.16247815	34.18430015	34.2158492	34.12933569	34.21522978	34.30629045	34.20522736	34.30886446	34.25928678	34.33961365	-0.025188046	0.982692502	0.788734117	0.885536894	0.060339102	1.042710818	0.443919313	0.607282749
1990	Q02952	A-kinase anchor protein 12 OS=Homo sapiens OX=9606 GN=AKAP12 PE=1 SV=4	TRUE	1	241010000000	34.4257019	34.13678714	34.34013023	34.47644071	34.4607429	34.44617242	33.81742493	33.83254125	33.71095406	34.30178026	34.2395533	34.32133821	0.160245584	1.117477345	0.191411561	0.386681466	0.500583846	1.414785998	0.000728549	0.011562697
1901	P78527	DNA-dependent protein kinase catalytic subunit OS=Homo sapiens OX=9606 GN=PRKDC PE=1 SV=3	TRUE	1	237290000000	34.22151908	34.24049304	34.26204444	34.00812797	34.02827108	34.1083677	34.35428954	34.28583749	34.30948122	34.21554756	34.16323253	34.21184335	-0.193096606	0.874726189	0.06704177	0.205731616	-0.119661601	0.920403515	0.136052807	0.286003481
1326	P35579	Myosin-9 OS=Homo sapiens OX=9606 GN=MYH9 PE=1 SV=4	TRUE	1	234130000000	34.26186372	34.05757223	34.20080601	34.25745027	34.24484405	34.28786292	34.16696978	34.1958426	34.12980716	34.15919589	34.14678382	34.14670106	0.089971759	1.064349348	0.387331582	0.583887563	-0.013312917	0.990814635	0.850132307	0.910236259
1372	P38646	Stress-70 protein, mitochondrial OS=Homo sapiens OX=9606 GN=HSPA9 PE=1 SV=2	TRUE	1	230580000000	33.95547329	33.81521183	33.97673597	34.01942428	34.01253606	34.1279407	34.32313758	34.2394026	34.23906522	34.37150037	34.2529265	34.43087053	0.137493316	1.099992217	0.206830591	0.40654397	0.084563998	1.060367236	0.345230704	0.51513005
1898	P78371	T-complex protein 1 subunit beta OS=Homo sapiens OX=9606 GN=CCT2 PE=1 SV=4	TRUE	1	226820000000	34.05845552	33.98041939	34.01672968	34.13020781	34.10763532	34.08490972	34.19538228	34.20554022	34.22455569	34.29389701	34.21490399	34.13408777	0.089049422	1.06366911	0.332564812	0.532205586	0.005803525	1.004030799	0.941962192	0.966413756
1511	P49368	T-complex protein 1 subunit gamma OS=Homo sapiens OX=9606 GN=CCT3 PE=1 SV=4	TRUE	1	223000000000	34.04180836	33.98649167	34.06769638	34.07213736	34.01065835	34.08603224	34.15910212	34.12095068	34.17884461	34.21565974	34.22514294	34.18341288	0.02427718	1.016970042	0.78751352	0.884893398	0.055106045	1.038935467	0.448274023	0.610531511
950	P12956	X-ray repair cross-complementing protein 6 OS=Homo sapiens OX=9606 GN=XRCC6 PE=1 SV=2	TRUE	1	215050000000	33.93972787	33.91060656	34.00579483	33.9692346	33.97278826	34.06942124	34.16309069	34.14766525	34.16180621	34.10901968	34.09516196	34.15489616	0.051771617	1.036537001	0.582624307	0.749531395	-0.037828118	0.974120318	0.594767903	0.726333017
1229	P29401	Transketolase OS=Homo sapiens OX=9606 GN=TKT PE=1 SV=3	TRUE	1	207600000000	33.91687973	34.02235126	33.96581986	33.92323187	33.83761794	33.99658142	34.01456556	33.94960643	34.08956504	34.07550957	34.16368703	34.11866753	-0.049206539	0.966467726	0.617882145	0.775578057	0.101375702	1.072795955	0.236880482	0.40493758
820	P07437	Tubulin beta chain OS=Homo sapiens OX=9606 GN=TUBB PE=1 SV=2	TRUE	1	204460000000	33.84425603	33.97730667	34.04699207	34.01816058	33.96036433	33.99457814	34.01414341	34.01996537	34.12032839	34.01613172	33.90778731	33.92302847	0.034849427	1.024449896	0.73011643	0.849730358	-0.10249656	0.93141979	0.233625837	0.402251691
829	P07910	Heterogeneous nuclear ribonucleoproteins C1/C2 OS=Homo sapiens OX=9606 GN=HNRNPC PE=1 SV=4	TRUE	1	203330000000	33.99138032	34.07919913	34.10987544	33.72988017	33.72519298	33.83970285	34.19085342	34.03295301	34.0639345	34.07451666	33.89265479	33.92757988	-0.295226297	0.814944493	0.019288486	0.100706977	-0.130996534	0.913200444	0.198761129	0.363311355
1191	P26641	Elongation factor 1-gamma OS=Homo sapiens OX=9606 GN=EEF1G PE=1 SV=3	TRUE	1	194320000000	33.84500526	33.79686676	33.92379153	33.77435217	33.8540641	33.94668156	34.03704748	34.16216177	33.90734915	33.86595836	33.91725754	33.92235863	0.003144759	1.002182158	0.975057692	0.990482014	-0.13366129	0.911515258	0.195946101	0.361236254
752	P04083	Annexin A1 OS=Homo sapiens OX=9606 GN=ANXA1 PE=1 SV=2	TRUE	1	194080000000	33.79149601	33.79732449	33.79328027	33.91583141	33.87822524	33.92667022	33.98402112	33.91326387	33.96104595	33.99123889	34.04598818	33.93763622	0.112875372	1.081381344	0.221126067	0.421041246	0.038844117	1.027290435	0.612596051	0.740313463
1349	P36578	60S ribosomal protein L4 OS=Homo sapiens OX=9606 GN=RPL4 PE=1 SV=5	TRUE	1	193290000000	33.78484936	33.94939793	33.77867839	34.00749244	34.05523142	33.94777094	33.84652243	33.87517825	33.8221688	33.96600371	34.00408968	33.84055834	0.165856373	1.121831791	0.140608098	0.322050544	0.088927418	1.063579163	0.302606093	0.472449865
1609	P52272	Heterogeneous nuclear ribonucleoprotein M OS=Homo sapiens OX=9606 GN=HNRNPM PE=1 SV=3	TRUE	1	190420000000	33.93060256	33.85390326	33.85805845	33.68756919	33.76586056	33.77491449	34.15430165	34.08864464	33.94840057	33.86928744	33.77312341	33.86294453	-0.138073349	0.908731914	0.165746644	0.354721172	-0.228663831	0.853424936	0.0411794	0.133638849
1047	P17987	T-complex protein 1 subunit alpha OS=Homo sapiens OX=9606 GN=TCP1 PE=1 SV=1	TRUE	1	190280000000	33.78176786	33.78791532	33.81771819	33.94471668	33.87522325	33.87745271	33.95390144	33.86098671	33.90136489	34.02022845	33.92153821	33.85359561	0.103330423	1.074250481	0.266733415	0.468634307	0.026369743	1.01844618	0.754023136	0.838865367
1573	P50991	T-complex protein 1 subunit delta OS=Homo sapiens OX=9606 GN=CCT4 PE=1 SV=4	TRUE	1	190260000000	33.74213527	33.76487833	33.80824368	33.73313815	33.79692976	33.76976644	33.96128826	33.90483568	33.99495464	34.04579641	34.01858304	33.99213338	-0.005140978	0.996442887	0.953478634	0.981669684	0.065144752	1.046189904	0.39086557	0.557953142
885	P0DMV9	Heat shock 70 kDa protein 1B OS=Homo sapiens OX=9606 GN=HSPA1B PE=1 SV=1	TRUE	2	180360000000	33.87246705	33.88098113	33.96698433	33.84305293	33.85661844	33.82565523	33.85767917	33.93805414	34.00665629	33.51722281	33.52004651	33.56108002	-0.065035301	0.955921927	0.476745958	0.664050556	-0.401346749	0.757151156	0.002172974	0.020676909
1058	P18669	Phosphoglycerate mutase 1 OS=Homo sapiens OX=9606 GN=PGAM1 PE=1 SV=2	TRUE	1	179950000000	34.26513186	34.24418614	34.39044186	34.15170992	34.16375112	34.09112981	33.27691105	33.25108082	33.45747719	33.21572456	33.15391822	33.1883846	-0.16438967	0.892305928	0.125035667	0.300627008	-0.14248056	0.905960114	0.153220996	0.307987425
798	P06703	Protein S100-A6 OS=Homo sapiens OX=9606 GN=S100A6 PE=1 SV=1	TRUE	1	179310000000	33.64531134	34.31699113	33.98963641	33.98333701	33.76628229	34.20054372	33.42250443	33.10783966	33.51200377	33.84349122	33.54237182	33.73167031	-0.000591953	0.999589773	0.997828239	0.998557291	0.358395162	1.281999023	0.048062491	0.145060126
1492	P48643	T-complex protein 1 subunit epsilon OS=Homo sapiens OX=9606 GN=CCT5 PE=1 SV=1	TRUE	1	176340000000	33.76497469	33.76069325	33.68806664	33.67784797	33.64805258	33.78093101	33.66608726	33.7695122	33.86025348	33.86793729	33.81495529	33.94093658	-0.035634342	0.975602701	0.707613153	0.834552941	0.109325406	1.078723715	0.254278902	0.422749732
1988	Q02878	60S ribosomal protein L6 OS=Homo sapiens OX=9606 GN=RPL6 PE=1 SV=3	TRUE	1	174400000000	33.79934807	33.84439146	33.70456331	33.69698404	33.84211071	33.75862434	33.71642396	33.85879718	33.67436796	33.67434169	33.81462244	33.74297896	-0.01686125	0.988380704	0.865131644	0.935973124	-0.005882009	0.995931202	0.948597568	0.97048481
1821	P62701	40S ribosomal protein S4, X isoform OS=Homo sapiens OX=9606 GN=RPS4X PE=1 SV=2	TRUE	1	174300000000	33.75856836	33.85081878	33.76748002	33.60876739	33.81833243	33.65550117	33.84161007	33.65034008	33.81357608	33.78613746	33.86855998	33.66683712	-0.098088724	0.934269889	0.365952286	0.56445118	0.005336106	1.003705556	0.957541297	0.973974779
866	P09429	High mobility group protein B1 OS=Homo sapiens OX=9606 GN=HMGB1 PE=1 SV=3	TRUE	1	174100000000	33.68769596	33.75038004	33.65679729	33.77704387	33.79541321	33.90303182	33.70627947	33.85246661	33.74318418	33.82022029	33.95421196	33.41299181	0.12687187	1.091923564	0.212799066	0.413402683	-0.038168733	0.973890359	0.81535842	0.884453416
951	P13010	X-ray repair cross-complementing protein 5 OS=Homo sapiens OX=9606 GN=XRCC5 PE=1 SV=3	TRUE	1	172600000000	33.61458072	33.61746455	33.64809188	33.63076837	33.65833563	33.76814542	33.88345323	33.87409539	33.82537732	33.85281254	33.77658562	33.71759119	0.059037425	1.041770453	0.532639375	0.709897888	-0.078645537	0.946946262	0.334988785	0.504830681
1828	P62826	GTP-binding nuclear protein Ran OS=Homo sapiens OX=9606 GN=RAN PE=1 SV=3	TRUE	1	172190000000	33.78975511	33.83182377	33.83737431	33.77780521	33.64278456	33.77418984	33.75278219	33.70431096	33.76276127	33.66765108	33.64891169	33.68893468	-0.088057863	0.940788374	0.368173235	0.565890202	-0.071452327	0.951679483	0.334297433	0.504113253
1053	P18124	60S ribosomal protein L7 OS=Homo sapiens OX=9606 GN=RPL7 PE=1 SV=1	TRUE	1	169980000000	33.6722608	33.84909784	33.68243896	33.64197876	33.71687897	33.68936957	33.69849487	33.7434297	33.70613347	33.80747048	33.78912569	33.6453884	-0.051856763	0.964693959	0.609375813	0.76972801	0.031308842	1.021938829	0.706646286	0.81026011
1247	P30101	Protein disulfide-isomerase A3 OS=Homo sapiens OX=9606 GN=PDIA3 PE=1 SV=4	TRUE	1	168210000000	33.71423949	33.65862036	33.80026033	33.72187698	33.68915833	33.73793868	33.78555203	33.74816192	33.71786813	33.68559542	33.60357761	33.62174318	-0.008048732	0.994436577	0.931078063	0.968980674	-0.113555288	0.924307447	0.161279631	0.319701395
1384	P40227	T-complex protein 1 subunit zeta OS=Homo sapiens OX=9606 GN=CCT6A PE=1 SV=3	TRUE	1	166260000000	33.63206273	33.54091951	33.49958712	33.70027137	33.65443486	33.68045857	33.70844576	33.76726268	33.68486877	33.79386129	33.80744621	33.77083658	0.120865146	1.087386744	0.221987829	0.421900088	0.07052229	1.050096775	0.348655945	0.518588878
1607	P51991	Heterogeneous nuclear ribonucleoprotein A3 OS=Homo sapiens OX=9606 GN=HNRNPA3 PE=1 SV=2	TRUE	1	158250000000	33.67258943	33.58144668	33.48756614	33.47883478	33.56142802	33.52366303	33.6987129	33.70330457	33.59989755	33.68914209	33.65924976	33.72797465	-0.059225471	0.959779251	0.555985355	0.728025438	0.024817155	1.017350746	0.746501169	0.834381894
1376	P39023	60S ribosomal protein L3 OS=Homo sapiens OX=9606 GN=RPL3 PE=1 SV=2	TRUE	1	157320000000	33.66519394	33.54541667	33.57305029	33.59417952	33.68773253	33.5744326	33.52921821	33.65581117	33.55644381	33.63811664	33.65999442	33.65676101	0.024227919	1.016935318	0.800381507	0.893406207	0.071132965	1.050541362	0.370081105	0.53945675
3716	Q99832	T-complex protein 1 subunit eta OS=Homo sapiens OX=9606 GN=CCT7 PE=1 SV=2	TRUE	1	157200000000	33.59855766	33.35184566	33.56360216	33.5165915	33.66261941	33.56674812	33.62021677	33.640318	33.64122807	33.71492138	33.69764546	33.70375884	0.077317848	1.055054736	0.5075346	0.691236218	0.071520946	1.05082392	0.320274867	0.491263268
1733	P60842	Eukaryotic initiation factor 4A-I OS=Homo sapiens OX=9606 GN=EIF4A1 PE=1 SV=1	TRUE	1	156850000000	33.45253096	33.50815024	33.46598864	33.4953136	33.3431241	33.35202586	33.77378957	33.84267505	33.93326843	33.6412564	33.58418228	33.68795759	-0.078735422	0.946887266	0.426984384	0.617687564	-0.212112261	0.863272382	0.040199806	0.131282739
1865	P63241	Eukaryotic translation initiation factor 5A-1 OS=Homo sapiens OX=9606 GN=EIF5A PE=1 SV=2	TRUE	3	156260000000	33.67107478	33.79677083	33.66589313	33.65042726	33.67995959	33.57433115	33.56258877	33.55159853	33.65945065	33.42771652	33.62135568	33.34965844	-0.076340247	0.948460603	0.442306596	0.632372235	-0.124969104	0.917023682	0.254195205	0.422749732
1188	P26599	Polypyrimidine tract-binding protein 1 OS=Homo sapiens OX=9606 GN=PTBP1 PE=1 SV=1	TRUE	1	155890000000	33.51148299	33.62197914	33.70852142	33.43336491	33.45801466	33.59851091	33.71212778	33.61487898	33.64385342	33.58899328	33.53292364	33.66195889	-0.117364361	0.921870265	0.301195104	0.501238645	-0.062328123	0.957717372	0.447478909	0.610176771
1148	P23528	Cofilin-1 OS=Homo sapiens OX=9606 GN=CFL1 PE=1 SV=3	TRUE	1	153310000000	33.60205785	33.82983684	33.80362431	33.47881526	33.6123389	33.5018952	33.5710392	33.58810722	33.78193891	33.33067217	33.40559448	33.28511466	-0.214156544	0.86205	0.093027782	0.250492239	-0.306568003	0.808562947	0.016807367	0.073804574
2295	Q14697	Neutral alpha-glucosidase AB OS=Homo sapiens OX=9606 GN=GANAB PE=1 SV=3	TRUE	1	153030000000	33.57550694	33.62385586	33.67015926	33.49702447	33.53762607	33.65669083	33.61427318	33.53538559	33.50796838	33.58201604	33.56903345	33.45848188	-0.059393567	0.959667428	0.54919586	0.724212384	-0.016031929	0.988949029	0.844093999	0.905800471
785	P05388	60S acidic ribosomal protein P0 OS=Homo sapiens OX=9606 GN=RPLP0 PE=1 SV=1	TRUE	2	153000000000	33.43970838	33.58948572	33.58585822	33.63305366	33.61305716	33.60657282	33.45227753	33.51235521	33.4917073	33.62912104	33.62229092	33.62291597	0.079210439	1.056439712	0.420503229	0.612810841	0.139329296	1.101392963	0.085450686	0.211296821
855	P08865	40S ribosomal protein SA OS=Homo sapiens OX=9606 GN=RPSA PE=1 SV=4	TRUE	1	152670000000	33.52190059	33.41649265	33.47018042	33.58021865	33.58398677	33.56076435	33.63222547	33.64828934	33.70426581	33.54833317	33.56789935	33.5578873	0.105465371	1.075841369	0.264854499	0.466875648	-0.103553601	0.930737602	0.181404771	0.343861578
1423	P42704	Leucine-rich PPR motif-containing protein, mitochondrial OS=Homo sapiens OX=9606 GN=LRPPRC PE=1 SV=3	TRUE	1	152470000000	33.42963377	33.42971951	33.56176706	33.36405019	33.38988405	33.41735639	33.70788258	33.60352007	33.73027591	33.65349015	33.61730386	33.73575324	-0.08327657	0.94391145	0.392520515	0.586710366	-0.011710434	0.9919158	0.886993254	0.932752564
1390	P40926	Malate dehydrogenase, mitochondrial OS=Homo sapiens OX=9606 GN=MDH2 PE=1 SV=3	TRUE	1	152440000000	33.60876102	33.48555524	33.5393479	33.5166585	33.1943429	33.35450047	33.77442134	33.6623003	33.76060911	33.59332613	33.51019879	33.64048613	-0.189387433	0.876978007	0.15566135	0.341490917	-0.151106565	0.900559457	0.105573127	0.242429268
1141	P23396	40S ribosomal protein S3 OS=Homo sapiens OX=9606 GN=RPS3 PE=1 SV=2	TRUE	1	151770000000	33.57758649	33.45753215	33.48444406	33.63487002	33.59976384	33.44471748	33.63929053	33.54636508	33.48958129	33.56232533	33.65584072	33.60591974	0.053262882	1.037608988	0.612262583	0.772187524	0.049616297	1.034989619	0.550760935	0.695077108
1866	P63244	Receptor of activated protein C kinase 1 OS=Homo sapiens OX=9606 GN=RACK1 PE=1 SV=3	TRUE	1	146470000000	33.3917192	33.56784272	33.3336878	33.66314297	33.45938597	33.39515179	33.61927184	33.55345511	33.44044971	33.69904453	33.52594074	33.34953666	0.074810338	1.053222566	0.558689779	0.730170579	-0.01288491	0.991108625	0.915160557	0.94961519
1799	P62258	14-3-3 protein epsilon OS=Homo sapiens OX=9606 GN=YWHAE PE=1 SV=1	TRUE	1	144060000000	33.61330177	33.57698658	33.52776974	33.50987094	33.57638456	33.45100137	33.44921244	33.350618	33.38801218	33.55870896	33.42094932	33.36758374	-0.060267073	0.959086556	0.525319693	0.705162716	0.053133132	1.037515674	0.553877223	0.697384858
1514	P49411	Elongation factor Tu, mitochondrial OS=Homo sapiens OX=9606 GN=TUFM PE=1 SV=2	TRUE	1	141370000000	33.39320342	33.60463833	33.42776812	33.43547872	33.50248793	33.44929629	33.51330714	33.46883827	33.42969903	33.32915946	33.40091161	33.4808303	-0.012782307	0.991179114	0.901996521	0.951309986	-0.06698102	0.954633573	0.423388622	0.588851428
1771	P61604	10 kDa heat shock protein, mitochondrial OS=Homo sapiens OX=9606 GN=HSPE1 PE=1 SV=2	TRUE	1	140280000000	33.58117368	33.49593584	33.31396612	33.41625125	33.36796895	33.01604711	33.59370414	33.62907198	33.55944468	33.24004392	33.59204344	33.45506082	-0.196936109	0.87240134	0.233061482	0.435295285	-0.165024207	0.891913554	0.185021421	0.347652744
1203	P27797	Calreticulin OS=Homo sapiens OX=9606 GN=CALR PE=1 SV=1	TRUE	1	137290000000	33.48856202	33.23247918	33.42286062	33.35447835	33.30903949	33.47720589	33.53704891	33.47492224	33.51677337	33.39649824	33.35941952	33.36981322	-0.001059362	0.999265976	0.9927392	0.99735681	-0.134337849	0.911087898	0.09733858	0.228772259
1348	P36551	Oxygen-dependent coproporphyrinogen-III oxidase, mitochondrial OS=Homo sapiens OX=9606 GN=CPOX PE=1 SV=3	TRUE	1	133640000000	33.60361578	33.57409033	33.54111846	33.2251467	33.12807714	33.29699362	33.48149465	33.47663934	33.60038855	33.09388094	33.13081434	33.2148272	-0.356202371	0.781218289	0.008910113	0.063123545	-0.373000025	0.77217512	0.003912458	0.029374412
2053	Q08211	ATP-dependent RNA helicase A OS=Homo sapiens OX=9606 GN=DHX9 PE=1 SV=4	TRUE	1	131560000000	33.39023349	33.28971225	33.37156573	33.22334251	33.18052099	33.28320138	33.46153497	33.52433587	33.45765499	33.2069503	33.31352445	33.4541098	-0.121482195	0.919242754	0.222273687	0.422052949	-0.156313757	0.897314882	0.138266641	0.288541883
3690	Q99623	Prohibitin-2 OS=Homo sapiens OX=9606 GN=PHB2 PE=1 SV=2	TRUE	1	130460000000	33.32299787	33.44042916	33.35062754	33.23590172	33.31605598	33.2229898	33.49026528	33.35977756	33.37621521	33.33589432	33.27392309	33.30220402	-0.113035687	0.924640405	0.256864075	0.459118334	-0.104745543	0.929968952	0.216694256	0.385443339
427	O60506	Heterogeneous nuclear ribonucleoprotein Q OS=Homo sapiens OX=9606 GN=SYNCRIP PE=1 SV=2	TRUE	1	129710000000	33.28308141	33.23494704	33.30280075	33.42449664	33.30736461	33.37508379	33.32150681	33.31499829	33.29892963	33.36695902	33.33252568	33.38522728	0.095371943	1.068340803	0.320337057	0.520505884	0.049759087	1.035092061	0.486058155	0.642357662
938	P12236	ADP/ATP translocase 3 OS=Homo sapiens OX=9606 GN=SLC25A6 PE=1 SV=4	TRUE	1	129230000000	33.31467611	33.3972762	33.35407477	33.0643754	33.12060631	33.16903313	33.46303951	33.28264535	33.46078501	33.38093257	33.37426507	33.40476906	-0.237337413	0.848309478	0.036182899	0.144485454	-0.015501058	0.989313002	0.857919054	0.914929296
1675	P55060	Exportin-2 OS=Homo sapiens OX=9606 GN=CSE1L PE=1 SV=3	TRUE	1	128770000000	32.60257196	32.61013694	32.66160336	32.55314285	32.70970011	32.48686804	32.64657066	32.66765382	32.79751216	32.68271638	34.97529855	34.63395263	-0.041533748	0.971621455	0.691044935	0.824717873	1.393410308	2.62698927	0.063503983	0.17546193
1816	P62424	60S ribosomal protein L7a OS=Homo sapiens OX=9606 GN=RPL7A PE=1 SV=2	TRUE	1	128570000000	33.21617253	33.44289966	33.38936541	33.25564051	33.35301953	33.41717287	33.25660285	33.08460076	33.29291222	33.36614327	33.365738	33.30864638	-0.007534898	0.994790822	0.946062257	0.977708706	0.135470604	1.098451068	0.170189898	0.330143504
1123	P22392	Nucleoside diphosphate kinase B OS=Homo sapiens OX=9606 GN=NME2 PE=1 SV=1	TRUE	1	124230000000	33.32823216	33.27243304	33.1784438	33.21221361	33.32425204	33.24099745	33.28540725	33.34062318	33.29416553	33.27434579	33.31764408	33.16782362	-0.000548636	0.999619787	0.995510619	0.998214431	-0.053460825	0.963621959	0.512905615	0.665060914
4660	Q9UQ80	Proliferation-associated protein 2G4 OS=Homo sapiens OX=9606 GN=PA2G4 PE=1 SV=3	TRUE	1	121800000000	33.18307085	33.05657182	33.12567362	33.36843053	33.31827305	33.31840469	33.23714233	33.24849596	33.16424305	33.28517882	33.33625407	33.21918017	0.213263994	1.159308071	0.053040046	0.180415189	0.063577238	1.045053817	0.4286541	0.593923139
1761	P61247	40S ribosomal protein S3a OS=Homo sapiens OX=9606 GN=RPS3A PE=1 SV=2	TRUE	1	119790000000	33.17706271	33.34515623	33.19337826	33.14338591	33.04983162	33.10344022	33.12649749	33.128036	33.07362023	33.46492678	33.19607671	33.41838074	-0.139646482	0.907741561	0.195481109	0.392970585	0.250410171	1.189545266	0.043503285	0.137984976
1373	P38919	Eukaryotic initiation factor 4A-III OS=Homo sapiens OX=9606 GN=EIF4A3 PE=1 SV=4	TRUE	1	117850000000	33.28675927	33.14625652	33.17179082	33.20922525	33.26772946	33.20962688	33.311002	33.29406007	33.15142009	33.10763195	33.08982466	33.07468413	0.027258326	1.019073654	0.773611376	0.876086585	-0.161447139	0.894127739	0.087735959	0.215260901
1122	P22314	Ubiquitin-like modifier-activating enzyme 1 OS=Homo sapiens OX=9606 GN=UBA1 PE=1 SV=3	TRUE	1	117790000000	33.18489081	33.28065047	33.3642584	33.22793887	33.16332292	33.20996809	33.24271705	33.2420672	33.26188192	33.05697815	33.01095806	33.0168244	-0.076189938	0.948559425	0.447199774	0.637151135	-0.220635186	0.858187512	0.017628862	0.075897633
1283	P31948	Stress-induced-phosphoprotein 1 OS=Homo sapiens OX=9606 GN=STIP1 PE=1 SV=1	TRUE	1	116970000000	33.36200477	33.35229994	33.24146257	33.22812457	33.32838138	33.20348522	33.15926195	33.28804781	33.05783971	32.95002898	33.05664003	32.94838484	-0.065258704	0.955773913	0.510453522	0.69343442	-0.183365207	0.880646417	0.093727002	0.224730674
1794	P62241	40S ribosomal protein S8 OS=Homo sapiens OX=9606 GN=RPS8 PE=1 SV=2	TRUE	1	115500000000	33.14962382	33.19751894	33.19077319	33.14915604	33.0823772	33.13772539	33.11110864	33.11950959	33.16032952	33.24647563	33.19942292	33.17772416	-0.056219105	0.961781376	0.529655512	0.708179467	0.077558322	1.055230612	0.304279311	0.474340455
1205	P27824	Calnexin OS=Homo sapiens OX=9606 GN=CANX PE=1 SV=2	TRUE	1	114810000000	33.20883458	32.99596702	33.08467387	33.12036995	33.13486357	33.15089113	33.20548243	33.12699072	33.11180897	33.25472792	33.17579008	33.24644827	0.038883059	1.027318165	0.701426975	0.830842358	0.077561385	1.055232852	0.330015647	0.499867723
1002	P15880	40S ribosomal protein S2 OS=Homo sapiens OX=9606 GN=RPS2 PE=1 SV=2	TRUE	1	112200000000	33.11101426	33.19278653	33.11505175	33.07498507	33.11995803	33.09677428	33.02643611	33.12870899	33.09328783	33.19965095	33.15693247	33.11182918	-0.042378389	0.971052775	0.63664109	0.789074046	0.073326555	1.052139905	0.357046188	0.527173243
2254	Q14204	Cytoplasmic dynein 1 heavy chain 1 OS=Homo sapiens OX=9606 GN=DYNC1H1 PE=1 SV=5	TRUE	1	111730000000	33.08150893	33.12455361	33.27139981	33.23448304	33.10635689	33.26195002	33.06098015	33.07857874	33.04484568	33.0360212	32.98136584	33.06200929	0.041775861	1.029380145	0.698049878	0.829716317	-0.035002744	0.976029905	0.629907636	0.754030822
2229	Q14103	Heterogeneous nuclear ribonucleoprotein D0 OS=Homo sapiens OX=9606 GN=HNRNPD PE=1 SV=1	TRUE	1	111370000000	32.98254188	33.08020839	33.04449741	33.00736568	33.04181973	33.15469112	33.12017966	33.10549836	33.10083498	33.19474898	33.1819958	33.22782296	0.032209615	1.022577094	0.739978374	0.855534929	0.092684913	1.066352862	0.215399898	0.383934919
2216	Q13838	Spliceosome RNA helicase DDX39B OS=Homo sapiens OX=9606 GN=DDX39B PE=1 SV=1	TRUE	1	109880000000	33.0496383	33.01403983	33.01586656	33.12506006	33.12403823	33.11177703	32.99112947	33.04007615	32.98696589	33.18282437	33.15570164	33.23987536	0.093776878	1.067160282	0.298133306	0.498587608	0.186743287	1.138191482	0.03932824	0.12912457
942	P12277	Creatine kinase B-type OS=Homo sapiens OX=9606 GN=CKB PE=1 SV=1	TRUE	1	109010000000	33.17536456	33.138946	33.17767221	33.10341771	32.86874359	33.02699444	33.13852697	33.14815472	33.1691272	33.04619608	32.99368784	32.92800086	-0.164275677	0.892376436	0.153800982	0.339220737	-0.162641368	0.893387908	0.066516531	0.180362932
1459	P46777	60S ribosomal protein L5 OS=Homo sapiens OX=9606 GN=RPL5 PE=1 SV=3	TRUE	1	108260000000	33.09940628	32.97489985	32.99162446	33.1713882	33.17933318	33.17872695	32.92769718	33.01609303	32.89782345	33.13373275	33.12645449	33.11135746	0.154505915	1.113040366	0.130149348	0.306994071	0.176643679	1.13025138	0.051966549	0.152565274
939	P12268	Inosine-5-monophosphate dehydrogenase 2 OS=Homo sapiens OX=9606 GN=IMPDH2 PE=1 SV=2	TRUE	1	108100000000	32.8156118	33.02092466	33.05263706	33.0160639	33.24966616	33.19266957	33.02926704	33.07716921	32.98872478	33.01702011	33.1032616	33.16526557	0.189742037	1.140559758	0.159702629	0.347205346	0.063462082	1.044970404	0.446762253	0.609596315
1147	P23526	Adenosylhomocysteinase OS=Homo sapiens OX=9606 GN=AHCY PE=1 SV=4	TRUE	1	105280000000	33.0386169	33.05678018	33.02989846	33.14215171	33.06662978	32.89572479	32.93765945	32.88488933	33.08677066	32.97834806	33.12238325	33.08842411	-0.006929757	0.995208176	0.947950708	0.978162956	0.093278661	1.066791815	0.3444024	0.514510151
2095	Q12906	Interleukin enhancer-binding factor 3 OS=Homo sapiens OX=9606 GN=ILF3 PE=1 SV=3	TRUE	1	105090000000	33.03926877	32.8790942	32.87029024	32.88449309	32.88165139	32.82127466	33.22058766	33.19783337	33.06519351	33.13823155	33.15065718	33.05790217	-0.067078024	0.954569388	0.507002236	0.691198469	-0.045607881	0.968881492	0.593780418	0.725937913
1313	P35232	Prohibitin OS=Homo sapiens OX=9606 GN=PHB PE=1 SV=1	TRUE	1	104710000000	32.91725841	33.18860254	33.01558435	32.87047813	32.85763268	32.97147749	32.94864462	32.90530673	32.9600812	33.24945522	32.97597993	33.20401534	-0.140619	0.907129861	0.245750388	0.447204758	0.205139317	1.152797664	0.082956213	0.207197836
877	P09874	Poly [ADP-ribose] polymerase 1 OS=Homo sapiens OX=9606 GN=PARP1 PE=1 SV=4	TRUE	1	104040000000	32.99442792	33.07830308	33.10616894	32.89902016	32.95600696	32.94388435	32.99662815	32.97383665	32.97293642	33.08249433	33.0851016	33.00828874	-0.126662821	0.915947732	0.198499592	0.396709545	0.077494477	1.055183914	0.306321123	0.475771177
499	O75369	Filamin-B OS=Homo sapiens OX=9606 GN=FLNB PE=1 SV=2	TRUE	1	103810000000	32.97802506	32.97294087	33.0888453	33.27681646	33.21432274	33.28252002	32.46491817	32.47192399	32.95794872	32.90599501	33.35000979	32.91881923	0.244615997	1.184777376	0.034739713	0.141192363	0.426677716	1.344134694	0.074278803	0.192819866
2312	Q14974	Importin subunit beta-1 OS=Homo sapiens OX=9606 GN=KPNB1 PE=1 SV=2	TRUE	1	103730000000	32.75271046	33.0272037	32.95773584	33.04784318	32.93990747	33.05439654	33.04270835	32.9117764	33.08720769	33.06909877	33.04156381	33.05194672	0.101499063	1.07288769	0.395889737	0.589601641	0.040305619	1.028331645	0.629852962	0.754030822
1120	P22234	Multifunctional protein ADE2 OS=Homo sapiens OX=9606 GN=PAICS PE=1 SV=3	TRUE	1	103150000000	33.03289244	33.08524686	33.1925269	33.13158964	33.05142078	33.10307771	32.99390758	32.84884301	32.90368403	32.88971717	32.86025449	32.86551681	-0.00819269	0.994337353	0.93230765	0.969099958	-0.043648718	0.970198115	0.58162417	0.718918628
1042	P17844	Probable ATP-dependent RNA helicase DDX5 OS=Homo sapiens OX=9606 GN=DDX5 PE=1 SV=1	TRUE	1	103000000000	33.00774772	32.89340887	32.71345547	32.66753055	32.62788989	32.58722711	33.22277375	33.25996855	33.12181159	33.15845856	33.06649979	33.27801102	-0.243988165	0.844407814	0.069584485	0.210082771	-0.033861506	0.976802294	0.720679519	0.818208099
985	P14866	Heterogeneous nuclear ribonucleoprotein L OS=Homo sapiens OX=9606 GN=HNRNPL PE=1 SV=2	TRUE	1	102920000000	32.81645025	32.86106579	33.01263701	32.94361299	32.90812718	33.14337529	33.00122644	32.94716276	33.1231545	33.01808524	32.94129196	33.12612938	0.10165414	1.073003023	0.403977146	0.596595551	0.004654295	1.003231321	0.960790762	0.975813797
932	P11940	Polyadenylate-binding protein 1 OS=Homo sapiens OX=9606 GN=PABPC1 PE=1 SV=2	TRUE	1	101620000000	32.87387024	33.05882016	32.89891706	32.78550436	32.86447794	32.95364585	33.09931796	33.12840129	33.07373253	33.03693812	32.88719121	32.95993766	-0.075993102	0.948688851	0.488666701	0.674255028	-0.139128262	0.908067683	0.119380629	0.262368976
808	Q16778	Histone H2B type 2-E OS=Homo sapiens OX=9606 GN=HIST2H2BE PE=1 SV=3	TRUE	5	101210000000	32.84853126	32.88084171	33.03673167	33.00321404	32.82838522	33.03155817	33.07220754	32.93621224	33.0025147	33.05473771	32.84372607	33.02350316	0.032350927	1.02267726	0.77569343	0.876835261	-0.029655847	0.979653965	0.757967591	0.841729566
2036	Q07020	60S ribosomal protein L18 OS=Homo sapiens OX=9606 GN=RPL18 PE=1 SV=2	TRUE	1	100910000000	33.07682418	33.09317988	33.04594698	32.96772225	32.94109245	32.90006514	32.99964071	33.01510319	33.05801376	32.86564686	32.75423703	32.86471323	-0.1356904	0.910234138	0.158403123	0.345293597	-0.196053513	0.872935211	0.039841001	0.130525946
1307	P34932	Heat shock 70 kDa protein 4 OS=Homo sapiens OX=9606 GN=HSPA4 PE=1 SV=4	TRUE	1	100850000000	32.85649269	32.78996687	32.93131703	33.0467581	32.99642841	32.95633488	33.1378584	33.08117511	32.9787612	32.98449625	32.91969031	32.87516302	0.140581602	1.102349422	0.174377015	0.36744367	-0.139481709	0.907845242	0.137439026	0.287628468
1462	P46781	40S ribosomal protein S9 OS=Homo sapiens OX=9606 GN=RPS9 PE=1 SV=3	TRUE	1	98763000000	32.99562314	33.18438161	33.0607526	32.83567174	32.93714747	32.70728662	32.93274992	32.8966942	32.86408864	32.95591154	32.93079624	32.86956246	-0.253550507	0.838829493	0.059737383	0.191498002	0.020912492	1.014601003	0.778045924	0.855738458
1970	Q01813	ATP-dependent 6-phosphofructokinase, platelet type OS=Homo sapiens OX=9606 GN=PFKP PE=1 SV=2	TRUE	1	98105000000	33.23715963	33.33752628	33.36852115	33.36092069	33.31631171	33.35559456	32.35091799	32.35501739	32.34531047	32.5605653	32.45688445	32.36658603	0.029873303	1.020922465	0.747861703	0.860462133	0.110929977	1.079924143	0.22038404	0.389009214
862	P09211	Glutathione S-transferase P OS=Homo sapiens OX=9606 GN=GSTP1 PE=1 SV=2	TRUE	1	96402000000	32.89161968	32.95465962	32.99443221	32.94773301	32.89173789	32.78236646	32.95093939	32.9100239	32.93762416	32.8196747	32.85139323	32.86582612	-0.072958049	0.950686745	0.469037436	0.656205252	-0.087231132	0.941327644	0.243669083	0.411634221
1136	P23246	Splicing factor, proline- and glutamine-rich OS=Homo sapiens OX=9606 GN=SFPQ PE=1 SV=2	TRUE	1	96315000000	32.78368363	32.76654201	32.66598347	32.77479889	32.77032728	32.82986041	33.20935464	33.17920301	33.03733373	32.8974544	32.74538919	32.95010224	0.052925826	1.037366601	0.571937065	0.740108838	-0.277648518	0.824934502	0.027760672	0.102312469
1802	P62269	40S ribosomal protein S18 OS=Homo sapiens OX=9606 GN=RPS18 PE=1 SV=3	TRUE	1	95316000000	33.02412008	32.93299779	32.86765585	32.87191728	33.00634202	32.8481771	32.73603527	32.98289481	32.75378866	32.65109997	33.04438626	32.91182451	-0.03277911	0.977535425	0.751244859	0.861050244	0.044863999	1.031585928	0.751179569	0.836567407
959	P13667	Protein disulfide-isomerase A4 OS=Homo sapiens OX=9606 GN=PDIA4 PE=1 SV=2	TRUE	1	93521000000	33.04381409	32.79167814	33.01648098	32.80675207	32.78892789	32.87407775	32.85975335	32.88986898	32.79939554	32.78555099	32.79988948	32.83182718	-0.127405167	0.915476548	0.281081277	0.482379498	-0.043916739	0.97001789	0.554585034	0.697651428
2239	Q14152	Eukaryotic translation initiation factor 3 subunit A OS=Homo sapiens OX=9606 GN=EIF3A PE=1 SV=1	TRUE	1	93380000000	32.75472142	32.94176449	32.71661864	32.81198148	32.93570663	32.85222147	32.91093935	32.90681001	32.73141914	32.88069291	32.85507552	32.90315097	0.062268345	1.044106115	0.573151104	0.741289861	0.029916964	1.020953362	0.731251319	0.824172454
1805	P62280	40S ribosomal protein S11 OS=Homo sapiens OX=9606 GN=RPS11 PE=1 SV=3	TRUE	1	93231000000	32.92629177	33.1021856	32.86534434	32.62345434	32.81488536	32.6516143	32.68788193	32.74618317	32.7337663	32.99687745	33.09158958	32.86864217	-0.267955904	0.830495408	0.055416728	0.182919037	0.2630926	1.200048406	0.024194769	0.092664026
1846	P62917	60S ribosomal protein L8 OS=Homo sapiens OX=9606 GN=RPL8 PE=1 SV=2	TRUE	1	92800000000	32.84522276	32.81879866	32.66236638	32.76779437	32.82946723	32.75881481	32.87448538	32.97597591	32.85595825	32.69995024	33.08357543	32.93646632	0.0098962	1.006883103	0.921365924	0.963086386	0.004524148	1.003140822	0.970884496	0.98230398
1092	P20700	Lamin-B1 OS=Homo sapiens OX=9606 GN=LMNB1 PE=1 SV=2	TRUE	1	91958000000	32.81188111	32.58730309	32.60480283	32.73591612	32.81780961	32.77500611	33.0130758	32.9258201	32.91067659	32.9201454	32.9140761	32.88791157	0.10824827	1.077918625	0.334967258	0.534309187	-0.042479807	0.970984515	0.573098042	0.711395085
1677	P55072	Transitional endoplasmic reticulum ATPase OS=Homo sapiens OX=9606 GN=VCP PE=1 SV=4	TRUE	1	91493000000	32.64361505	32.59131688	32.76118077	32.83182683	32.71359027	32.80929649	32.915976	32.84481072	33.03105146	32.86679435	32.82693064	32.94593062	0.119533625	1.086383615	0.262414295	0.464510659	-0.050727524	0.965449348	0.573233481	0.711395085
1468	P46940	Ras GTPase-activating-like protein IQGAP1 OS=Homo sapiens OX=9606 GN=IQGAP1 PE=1 SV=1	TRUE	1	91102000000	32.93365181	32.89941819	32.94450241	32.81231804	32.79332742	32.785169	32.81845075	32.87836424	32.92792272	32.68036366	32.70762191	32.64751577	-0.128919316	0.914516233	0.17073912	0.362379672	-0.196412124	0.872718252	0.036359493	0.122078205
2722	Q6P2Q9	Pre-mRNA-processing-splicing factor 8 OS=Homo sapiens OX=9606 GN=PRPF8 PE=1 SV=2	TRUE	1	91010000000	32.88453069	32.79127097	32.83617129	32.69569875	32.74661081	32.74719945	32.8911391	32.87875775	32.90753362	32.77986613	32.70767847	32.89977681	-0.107487981	0.928202841	0.257549518	0.459917849	-0.096703019	0.935167684	0.279076546	0.448378119
1280	P31943	Heterogeneous nuclear ribonucleoprotein H OS=Homo sapiens OX=9606 GN=HNRNPH1 PE=1 SV=4	TRUE	1	90308000000	32.68001876	32.69447148	32.72077064	32.74230386	32.69979716	32.74441341	33.02271597	32.94979608	32.90587863	32.75645374	32.79312722	32.86921866	0.030417849	1.021307885	0.726715558	0.848075612	-0.153197015	0.899255501	0.09514962	0.226348737
1241	P30048	Thioredoxin-dependent peroxide reductase, mitochondrial OS=Homo sapiens OX=9606 GN=PRDX3 PE=1 SV=3	TRUE	1	90203000000	32.84180107	32.83609276	32.90578067	32.68464703	32.59667406	32.74118239	32.98348577	32.90637197	32.99996923	32.66257761	32.68194336	32.72969776	-0.187057005	0.878395759	0.085910593	0.23851799	-0.271869409	0.82824563	0.010057561	0.052527039
1843	P62906	60S ribosomal protein L10a OS=Homo sapiens OX=9606 GN=RPL10A PE=1 SV=2	TRUE	1	90039000000	32.84822785	32.89194097	32.72686926	32.75311769	33.05844393	32.80469608	32.57003177	32.62161137	32.60716924	32.90926849	32.95106008	32.82606081	0.049739872	1.035078275	0.693931838	0.826962275	0.295859001	1.227615699	0.007740203	0.044328379
533	O75643	U5 small nuclear ribonucleoprotein 200 kDa helicase OS=Homo sapiens OX=9606 GN=SNRNP200 PE=1 SV=2	TRUE	1	88990000000	32.67280989	32.7223361	32.84640686	32.60042098	32.64639005	32.76001774	32.88334997	32.87795957	32.94217436	32.80327588	32.69781216	32.85664819	-0.078241364	0.947211588	0.465140721	0.653423324	-0.115249222	0.923222813	0.193366578	0.358478299
1618	P52597	Heterogeneous nuclear ribonucleoprotein F OS=Homo sapiens OX=9606 GN=HNRNPF PE=1 SV=3	TRUE	1	87836000000	32.85984036	32.82842581	32.6801349	32.78532962	32.51933131	32.6472711	32.80008411	32.763636	32.9660085	32.66100733	32.74222459	32.8619825	-0.138823012	0.908259835	0.267561501	0.469031658	-0.088171391	0.940714345	0.400443566	0.56748197
1763	P61313	60S ribosomal protein L15 OS=Homo sapiens OX=9606 GN=RPL15 PE=1 SV=2	TRUE	1	87297000000	32.71889036	32.89695475	32.765222	32.6846471	32.82925856	32.85729041	32.62088524	32.71750617	32.69141484	32.75936422	32.84122763	32.67998934	-0.003290349	0.997721902	0.9755368	0.990482014	0.08359165	1.05965281	0.337967282	0.507895625
1231	P29692	Elongation factor 1-delta OS=Homo sapiens OX=9606 GN=EEF1D PE=1 SV=5	TRUE	1	87107000000	32.67523211	32.60051846	32.63712802	32.56278653	32.80129337	32.64171761	32.84980749	32.76364513	32.84077012	32.88144539	32.86459605	32.84031487	0.030972976	1.021700945	0.771362872	0.874835783	0.044044523	1.031000136	0.553342428	0.697311979
1796	P62249	40S ribosomal protein S16 OS=Homo sapiens OX=9606 GN=RPS16 PE=1 SV=2	TRUE	1	86302000000	32.88143674	32.88556809	32.80400506	32.73503408	32.79909694	32.5912741	32.64183637	32.63789053	32.67048545	32.75195845	32.78964009	32.69431991	-0.148534924	0.902166159	0.184303199	0.379522969	0.095235365	1.068239669	0.224457943	0.39339593
784	P05387	60S acidic ribosomal protein P2 OS=Homo sapiens OX=9606 GN=RPLP2 PE=1 SV=1	TRUE	1	86290000000	32.62258566	32.76642256	32.62804387	32.87686267	32.73226446	32.75448912	32.68770327	32.70374601	32.68709248	32.74178249	32.85008765	32.78916472	0.115521387	1.083366501	0.283386837	0.48518188	0.100831035	1.072391014	0.205697556	0.371976299
933	P12004	Proliferating cell nuclear antigen OS=Homo sapiens OX=9606 GN=PCNA PE=1 SV=1	TRUE	1	86119000000	32.74293796	32.62763085	32.65183069	32.6597526	32.61797749	32.60659189	32.98696627	32.90097863	32.95549483	32.68127693	32.7052654	32.63045922	-0.046025839	0.968600841	0.618462393	0.775578057	-0.275479391	0.826175744	0.009192329	0.049544117
1138	P23284	Peptidyl-prolyl cis-trans isomerase B OS=Homo sapiens OX=9606 GN=PPIB PE=1 SV=2	TRUE	1	86034000000	32.76320698	32.66384912	32.44438682	32.72174146	32.57260534	32.55262647	33.03137119	33.02940071	32.62139661	32.83560931	32.81929728	32.62887834	-0.008156546	0.994362265	0.948644288	0.978162956	-0.132794523	0.912063058	0.39162671	0.558483581
854	P08758	Annexin A5 OS=Homo sapiens OX=9606 GN=ANXA5 PE=1 SV=2	TRUE	1	85996000000	32.68040617	33.00456073	32.91712842	32.95417636	32.82484706	32.89125111	32.57838634	32.33669967	32.64414052	32.64773078	32.60775871	32.60136883	0.022726401	1.015877469	0.854531473	0.929153169	0.099210595	1.071187177	0.374259666	0.544182158
1198	P27635	60S ribosomal protein L10 OS=Homo sapiens OX=9606 GN=RPL10 PE=1 SV=4	TRUE	1	85767000000	32.70209518	32.76227902	32.58362225	32.69094816	32.9551995	32.88002889	32.65177299	32.69574005	32.56396539	32.74908487	32.85603862	32.66411937	0.159393371	1.116817436	0.210050729	0.410217892	0.119254808	1.086173679	0.220492028	0.389009214
4217	Q9NR30	Nucleolar RNA helicase 2 OS=Homo sapiens OX=9606 GN=DDX21 PE=1 SV=5	TRUE	1	85639000000	32.43799821	32.15071791	32.44974575	32.45955565	32.45626151	32.39984517	32.93003358	32.87886852	32.88514166	33.01542122	32.95509292	33.17202991	0.092400156	1.066142408	0.457502299	0.645783905	0.149500097	1.109185066	0.135830165	0.285705257
864	P09382	Galectin-1 OS=Homo sapiens OX=9606 GN=LGALS1 PE=1 SV=2	TRUE	1	85484000000	32.85962445	32.95009531	32.95569411	33.08188063	32.70732079	32.82872057	32.53160421	32.42443706	32.6371791	32.45428537	32.66060734	32.52697047	-0.049163961	0.966496249	0.708755182	0.835180684	0.016214268	1.011302268	0.873705718	0.925112824
1800	P62263	40S ribosomal protein S14 OS=Homo sapiens OX=9606 GN=RPS14 PE=1 SV=3	TRUE	1	84707000000	32.71130973	32.76128473	32.64609834	32.58680294	32.72543591	32.76238674	32.69518476	32.72524853	32.71719623	32.76159226	32.74762118	32.69674767	-0.014689068	0.989869972	0.88450843	0.945731236	0.022777198	1.015913239	0.748892452	0.835066413
1107	P21796	Voltage-dependent anion-selective channel protein 1 OS=Homo sapiens OX=9606 GN=VDAC1 PE=1 SV=2	TRUE	1	84648000000	32.80088808	32.70673597	32.87082354	32.8925862	32.56370436	32.67273443	32.80879826	32.61216621	32.74819207	32.5992551	32.44452203	32.75182884	-0.083140863	0.944000244	0.518531381	0.700171047	-0.124516857	0.917311189	0.305342731	0.475155474
1879	P68363	Tubulin alpha-1B chain OS=Homo sapiens OX=9606 GN=TUBA1B PE=1 SV=1	TRUE	1	84492000000	32.58391898	33.03677158	33.02226944	32.74407519	32.22053978	32.89299719	32.68970693	32.68498095	32.74314407	32.66461711	32.40719324	32.52898093	-0.261782616	0.834056709	0.289899999	0.492638171	-0.172346892	0.887397939	0.112250075	0.252900771
1237	P30041	Peroxiredoxin-6 OS=Homo sapiens OX=9606 GN=PRDX6 PE=1 SV=3	TRUE	1	84154000000	32.69903302	32.70870267	32.69527074	32.71621887	32.69893608	32.85260798	32.62849728	32.78709599	32.85252516	32.62446183	32.46430549	32.67312843	0.054918836	1.03880066	0.568761275	0.738168061	-0.168740895	0.889618753	0.148771755	0.301966643
1823	P62750	60S ribosomal protein L23a OS=Homo sapiens OX=9606 GN=RPL23A PE=1 SV=1	TRUE	1	84046000000	32.70916613	32.77093243	32.59269544	32.73059818	32.84772868	32.73557193	32.54950017	32.66024193	32.54482589	32.81979451	32.88235476	32.56088431	0.080368264	1.057287891	0.442705398	0.632502253	0.169488527	1.124659693	0.177388568	0.339389783
1291	P32969	60S ribosomal protein L9 OS=Homo sapiens OX=9606 GN=RPL9 PE=1 SV=1	TRUE	1	83467000000	32.64105259	32.60755132	32.73847849	32.76575419	32.68603642	32.71921983	32.62542437	32.66800111	32.68405098	32.73748649	32.73854854	32.67982733	0.06130935	1.043412303	0.521051895	0.701808891	0.05946197	1.042077062	0.422991861	0.588851428
795	P06454	Prothymosin alpha OS=Homo sapiens OX=9606 GN=PTMA PE=1 SV=2	TRUE	1	83207000000	32.99485036	31.70239999	32.6457646	33.0500577	33.0899654	32.60940531	32.651613	32.80919431	32.64861879	32.63935428	32.50440841	32.64596178	0.468804486	1.383962149	0.235935289	0.438074153	-0.106567208	0.928795439	0.274258822	0.443620606
825	P07814	Bifunctional glutamate/proline--tRNA ligase OS=Homo sapiens OX=9606 GN=EPRS PE=1 SV=5	TRUE	1	82909000000	32.37783985	32.32964254	32.36453587	32.79244068	32.69640059	32.78450016	32.59423718	32.61708122	32.60737376	32.98069031	32.9154722	32.86707915	0.400441058	1.31991137	0.003837592	0.037102738	0.314849831	1.243882172	0.005103813	0.035251928
2664	Q6BDS2	UHRF1-binding protein 1 OS=Homo sapiens OX=9606 GN=UHRF1BP1 PE=1 SV=1	TRUE	1	82398000000	32.98577654	32.58822162	32.71565942	32.87023044	32.99044438	32.68255286	32.80742924	32.88435077	32.75852563	32.76752399	32.93840599	22.54943526	0.084523369	1.060337374	0.587162506	0.753482429	-3.398313466	0.094843094	0.286523483	0.455638225
943	P12429	Annexin A3 OS=Homo sapiens OX=9606 GN=ANXA3 PE=1 SV=3	TRUE	1	82249000000	32.6152375	32.70736822	32.84916468	32.85092913	32.878828	32.83209556	32.47899702	32.42802805	32.56905758	32.61812468	32.50012816	32.64829351	0.13002743	1.094314507	0.24173686	0.443238178	0.096821234	1.069414567	0.29075545	0.459923225
1788	P62081	40S ribosomal protein S7 OS=Homo sapiens OX=9606 GN=RPS7 PE=1 SV=1	TRUE	1	81510000000	32.68334404	32.56471138	32.62658298	32.41590832	32.46671231	32.60015824	32.6589159	32.5695223	32.77667934	32.84022967	32.66206264	32.87079406	-0.130619843	0.913438914	0.230780776	0.432524734	0.122656275	1.088737591	0.264212251	0.432905482
1243	P30050	60S ribosomal protein L12 OS=Homo sapiens OX=9606 GN=RPL12 PE=1 SV=1	TRUE	1	79807000000	32.58585805	32.39363013	32.53172153	32.76960037	32.65561431	32.59998024	32.65085012	32.61959661	32.57258987	32.72445129	32.71268488	32.66843248	0.171328399	1.126094889	0.148989061	0.333258601	0.087510684	1.062535235	0.257490903	0.425621974
1985	Q02790	Peptidyl-prolyl cis-trans isomerase FKBP4 OS=Homo sapiens OX=9606 GN=FKBP4 PE=1 SV=3	TRUE	1	79648000000	32.69933363	32.5679452	32.74287868	32.7348866	32.91011829	32.8066156	32.37205061	32.52244409	32.42947267	32.61299832	32.57061474	32.50339062	0.147154327	1.107383037	0.199308014	0.397358869	0.121012104	1.087497515	0.182227241	0.344812742
1183	P26373	60S ribosomal protein L13 OS=Homo sapiens OX=9606 GN=RPL13 PE=1 SV=4	TRUE	1	79627000000	32.3641515	33.01994645	32.64200327	32.5993796	32.60785548	32.74916212	32.55272568	32.31322537	32.53819012	32.68293905	32.61113618	32.59293011	-0.023234676	0.984023943	0.902793516	0.951906225	0.160954724	1.118026763	0.144445503	0.295697339
1871	P67809	Nuclease-sensitive element-binding protein 1 OS=Homo sapiens OX=9606 GN=YBX1 PE=1 SV=3	TRUE	1	79600000000	32.54289315	32.1389792	32.42749969	32.58204642	32.5470815	32.53214137	32.86131085	32.90629156	32.81071136	32.71225299	32.551358	32.66735761	0.18396575	1.136002296	0.206460022	0.406100638	-0.215781724	0.861079458	0.038086315	0.126591377
1282	P31947	14-3-3 protein sigma OS=Homo sapiens OX=9606 GN=SFN PE=1 SV=1	TRUE	1	77938000000	32.64649772	32.68631643	32.7497712	32.72216085	32.88999225	32.75206355	32.34662307	32.34476162	32.3257572	32.53371465	32.56255866	32.49593843	0.093877102	1.06723442	0.364232871	0.562949778	0.191689951	1.142100772	0.031530144	0.111339203
1804	P62277	40S ribosomal protein S13 OS=Homo sapiens OX=9606 GN=RPS13 PE=1 SV=2	TRUE	1	77391000000	32.5511851	32.50260061	32.57812849	32.63149652	32.40067745	32.51907555	32.61077391	32.68557243	32.56664418	32.64217226	32.70809386	32.54811158	-0.026888222	0.981535109	0.79762177	0.892041096	0.011795728	1.008209692	0.889880808	0.934629174
1430	P43243	Matrin-3 OS=Homo sapiens OX=9606 GN=MATR3 PE=1 SV=2	TRUE	1	77354000000	32.5890298	32.50377453	32.58857712	32.48355077	32.33000214	32.47800742	32.81461301	32.68453822	32.79418775	32.54963262	32.42523436	32.60739166	-0.129940375	0.913869219	0.219828173	0.419932107	-0.237026781	0.848492151	0.035588618	0.120715021
766	P04843	Dolichyl-diphosphooligosaccharide--protein glycosyltransferase subunit 1 OS=Homo sapiens OX=9606 GN=RPN1 PE=1 SV=1	TRUE	1	76501000000	32.54213082	32.50558847	32.58534423	32.60947787	32.62991264	32.67040263	32.48305774	32.47342229	32.58049263	32.5340851	32.57973163	32.58911224	0.092243206	1.066026429	0.320632301	0.520742342	0.055318771	1.03908867	0.477446959	0.634554266
2371	Q15365	Poly(rC)-binding protein 1 OS=Homo sapiens OX=9606 GN=PCBP1 PE=1 SV=2	TRUE	1	76469000000	32.51754435	32.4412561	32.56302239	32.61098568	32.47460537	32.53783376	32.64933062	32.56196736	32.63836237	32.5907532	32.5058757	32.63536473	0.033867321	1.023752746	0.72747684	0.848233868	-0.039222236	0.973179452	0.626429975	0.751122198
2145	Q13263	Transcription intermediary factor 1-beta OS=Homo sapiens OX=9606 GN=TRIM28 PE=1 SV=5	TRUE	1	75988000000	32.58010681	32.49805237	32.59984154	32.46059454	32.42646093	32.45078725	32.66682762	32.61967808	32.67151586	32.50232808	32.50016958	32.63514416	-0.113385996	0.924415916	0.236325702	0.438402849	-0.106793247	0.928649928	0.215372629	0.383934919
1304	P34897	Serine hydroxymethyltransferase, mitochondrial OS=Homo sapiens OX=9606 GN=SHMT2 PE=1 SV=3	TRUE	1	75925000000	32.42172683	32.4969187	32.49284341	32.43596832	32.29630108	32.48343727	32.73985125	32.59186427	32.6124791	32.68206218	32.55245226	32.68293007	-0.06526076	0.955772551	0.522840841	0.703225209	-0.008916704	0.993838472	0.919388855	0.9519238
1765	P61353	60S ribosomal protein L27 OS=Homo sapiens OX=9606 GN=RPL27 PE=1 SV=2	TRUE	1	75114000000	32.66947272	32.6603807	32.32572693	32.61039061	32.6460701	31.92670586	32.46601806	32.55977876	32.52232248	32.63107233	32.71882613	32.59545779	-0.157471261	0.896595236	0.521266513	0.701808891	0.13241232	1.096124993	0.133947463	0.283936933
887	P0DP25	Calmodulin-3 OS=Homo sapiens OX=9606 GN=CALM3 PE=1 SV=1	TRUE	3	73538000000	32.44378347	32.62401085	32.35894829	32.60385197	32.51316043	32.54573443	32.64270912	32.62096438	32.64915119	32.22709026	32.41688958	32.39875497	0.078668071	1.056042627	0.488649261	0.674255028	-0.290029964	0.817885071	0.01423715	0.066558678
1118	P22102	Trifunctional purine biosynthetic protein adenosine-3 OS=Homo sapiens OX=9606 GN=GART PE=1 SV=1	TRUE	1	72844000000	32.29276767	32.41186666	32.41201094	32.65073132	32.65953397	32.74186549	32.38648007	32.39478567	32.32174102	32.55974569	32.53608701	32.48322144	0.311828506	1.241279932	0.014865958	0.0866733	0.158682458	1.116267241	0.068612813	0.183180453
2098	Q12931	Heat shock protein 75 kDa, mitochondrial OS=Homo sapiens OX=9606 GN=TRAP1 PE=1 SV=3	TRUE	1	72456000000	32.44289418	32.51226369	32.51261286	32.38697779	32.36723129	32.4590154	32.58547654	32.47443429	32.46373047	32.5020659	32.46979968	32.59167814	-0.08484875	0.942883381	0.367394392	0.565890202	0.013300806	1.009262046	0.872453211	0.924071528
1957	Q01105	Protein SET OS=Homo sapiens OX=9606 GN=SET PE=1 SV=3	TRUE	2	72348000000	32.37212854	32.39566991	32.49102102	32.4942846	32.42160453	32.58763991	32.38878957	32.39737556	32.57269499	32.65834122	32.45529494	32.49875585	0.081569858	1.058168853	0.427225129	0.617687564	0.084510631	1.060328012	0.420954859	0.5876426
2361	Q15233	Non-POU domain-containing octamer-binding protein OS=Homo sapiens OX=9606 GN=NONO PE=1 SV=4	TRUE	1	72238000000	32.45174503	32.32026295	32.26095985	32.28157105	32.44369008	32.34266815	32.78277172	32.68681981	32.48462234	32.51200127	32.51500631	32.56463711	0.011653813	1.008110521	0.912718929	0.957384482	-0.120856393	0.919641584	0.273256428	0.442998831
166	O00299	Chloride intracellular channel protein 1 OS=Homo sapiens OX=9606 GN=CLIC1 PE=1 SV=4	TRUE	1	72032000000	32.43882995	32.57994998	32.49243648	32.66840911	32.62955137	32.58229366	32.37248163	32.35741142	32.39860174	32.35906937	32.45796823	32.39470747	0.123012575	1.089006507	0.225382422	0.425791435	0.027750097	1.019421084	0.70781576	0.811168554
1840	P62888	60S ribosomal protein L30 OS=Homo sapiens OX=9606 GN=RPL30 PE=1 SV=2	TRUE	1	71516000000	32.42861094	32.44819887	32.45607016	32.5615937	32.46954539	32.62910497	32.13010854	32.3078493	32.47715052	32.52253232	32.48941722	32.6088358	0.109121361	1.078571159	0.273749144	0.474884574	0.235225661	1.177090839	0.080497405	0.203061197
3115	Q8NC51	Plasminogen activator inhibitor 1 RNA-binding protein OS=Homo sapiens OX=9606 GN=SERBP1 PE=1 SV=2	TRUE	1	71132000000	32.53022618	32.21577605	32.49492161	32.58467704	32.74678527	32.55992758	32.35389517	32.4418896	32.55607267	32.28345848	32.45084378	32.32778944	0.216822016	1.162170723	0.137225483	0.316419478	-0.096588583	0.935241865	0.336257298	0.506210234
2137	Q13200	26S proteasome non-ATPase regulatory subunit 2 OS=Homo sapiens OX=9606 GN=PSMD2 PE=1 SV=3	TRUE	1	71026000000	32.45152657	32.51450521	32.46431756	32.40171727	32.43995872	32.3539257	32.5108382	32.49610715	32.48267821	32.51122266	32.42503872	32.41415295	-0.078249215	0.947206434	0.396594595	0.590009844	-0.046403076	0.968347604	0.536387331	0.684164267
1187	P26583	High mobility group protein B2 OS=Homo sapiens OX=9606 GN=HMGB2 PE=1 SV=2	TRUE	1	70337000000	32.40006013	32.31205292	32.22254336	32.4120818	32.48086077	32.32604241	32.27607662	32.34534373	32.15361638	32.85851809	32.41826099	32.81689467	0.094776192	1.06789973	0.377122211	0.573499321	0.439545672	1.356177178	0.023437513	0.091090025
8	A0A0A6YYL6	Protein RPL17-C18orf32 OS=Homo sapiens OX=9606 GN=RPL17-C18orf32 PE=3 SV=1	TRUE	2	70264000000	32.33582547	32.38634591	32.36431057	32.51438141	32.5149835	32.54940266	32.3717309	32.41404349	32.39169228	32.51455198	32.44846528	32.46511246	0.164095205	1.120463152	0.096704908	0.256634674	0.083554349	1.059625413	0.268752719	0.43751762
837	P08195	4F2 cell-surface antigen heavy chain OS=Homo sapiens OX=9606 GN=SLC3A2 PE=1 SV=3	TRUE	1	70075000000	31.56843644	31.5395244	31.48215095	32.48442925	32.38626995	32.62634316	32.39315572	32.37759307	32.37965306	32.91027629	32.91429715	32.96707335	0.968976861	1.957451905	9.52574E-05	0.005041333	0.547081643	1.461127062	0.000248124	0.006204543
770	P05023	Sodium/potassium-transporting ATPase subunit alpha-1 OS=Homo sapiens OX=9606 GN=ATP1A1 PE=1 SV=1	TRUE	1	69276000000	32.67522683	32.51262043	32.44439235	32.11597837	32.29613034	32.30596632	32.74125652	32.73615454	32.60660398	32.11393677	32.06610989	32.24269663	-0.304721524	0.809598474	0.035566899	0.142998423	-0.553757249	0.681243635	0.000895037	0.012790276
764	P04792	Heat shock protein beta-1 OS=Homo sapiens OX=9606 GN=HSPB1 PE=1 SV=2	TRUE	1	69170000000	32.48229525	32.49535983	32.36909772	32.4031496	32.19908996	32.18817304	32.36066858	32.29603989	32.4812483	32.5264632	32.59095297	32.53476802	-0.185446728	0.879376736	0.130707502	0.307095689	0.171409142	1.126157914	0.082741835	0.206902694
1463	P46782	40S ribosomal protein S5 OS=Homo sapiens OX=9606 GN=RPS5 PE=1 SV=4	TRUE	1	69121000000	32.14672776	32.47813355	32.35615208	32.41966944	32.41267106	32.31537544	32.48196987	32.4306842	32.48034184	32.48083738	32.43832439	32.47175431	0.055567519	1.039267844	0.654286976	0.799900383	-0.000693276	0.999519573	0.992177215	0.996579683
1571	P50914	60S ribosomal protein L14 OS=Homo sapiens OX=9606 GN=RPL14 PE=1 SV=4	TRUE	1	69018000000	32.39185756	32.64462691	32.38509337	32.46847593	32.39454832	32.41662195	32.28766326	32.38617019	32.11584739	32.48038858	32.61081811	32.34020423	-0.047310549	0.967738693	0.681323309	0.816912015	0.213910025	1.159827319	0.112523516	0.253384106
922	P11387	DNA topoisomerase 1 OS=Homo sapiens OX=9606 GN=TOP1 PE=1 SV=2	TRUE	1	67676000000	32.45059924	32.35917187	32.33624423	32.39305149	32.34360059	32.51165896	32.55566596	32.42107285	32.47119669	32.26853139	32.24786313	32.27152488	0.034098568	1.023916855	0.734599526	0.852453097	-0.220005368	0.858562242	0.025903366	0.097047367
157	O00231	26S proteasome non-ATPase regulatory subunit 11 OS=Homo sapiens OX=9606 GN=PSMD11 PE=1 SV=3	TRUE	1	67246000000	32.68318441	32.76182075	32.41851687	32.41301321	32.60867185	32.44633418	32.16219806	32.2316556	32.20317617	31.98372691	32.43644362	32.13211151	-0.131834266	0.912670328	0.346794287	0.546387165	-0.014915926	0.989714331	0.91311761	0.948770903
2037	Q07021	Complement component 1 Q subcomponent-binding protein, mitochondrial OS=Homo sapiens OX=9606 GN=C1QBP PE=1 SV=1	TRUE	1	67151000000	32.44192776	31.81284237	32.23910693	32.40833624	32.26971699	32.40294721	32.52023927	32.46070591	32.61903562	32.3637736	32.2530714	32.55052817	0.19570779	1.145285903	0.315564547	0.514749791	-0.144202544	0.904879415	0.22279364	0.391436048
881	Q71UI9	Histone H2A.V OS=Homo sapiens OX=9606 GN=H2AFV PE=1 SV=3	TRUE	2	65828000000	32.48896172	32.18187861	32.71269359	31.51606174	31.76608391	32.01878997	32.50030575	32.37060347	32.42392559	32.61394298	32.55614188	32.45615003	-0.69419943	0.618052188	0.012256634	0.077243113	0.110466692	1.079577409	0.230557521	0.399253316
1884	P68431	Histone H3.1 OS=Homo sapiens OX=9606 GN=HIST1H3A PE=1 SV=2	TRUE	3	65227000000	31.77197645	31.45311862	33.01471508	31.94146702	32.2405036	32.99387863	32.1982398	32.12370691	33.11835043	31.26614408	32.16317048	32.38156667	0.312013034	1.241438707	0.540867969	0.716680581	-0.543138636	0.686276264	0.22474545	0.39367233
2464	Q16658	Fascin OS=Homo sapiens OX=9606 GN=FSCN1 PE=1 SV=3	TRUE	1	65174000000	32.6738885	32.67962184	32.36669397	32.47874626	32.31492802	32.20342798	32.34918457	32.28098334	32.30847521	32.10879301	31.94435075	32.18486354	-0.241034015	0.846138646	0.12769764	0.304355919	-0.233545272	0.850542203	0.043188452	0.137391665
3403	Q96AG4	Leucine-rich repeat-containing protein 59 OS=Homo sapiens OX=9606 GN=LRRC59 PE=1 SV=1	TRUE	1	64840000000	32.03013253	32.01667455	32.20871273	32.26324548	32.27158186	32.37788411	32.34480451	32.26744565	32.38938254	32.48491354	32.43600711	32.5989091	0.219063881	1.163978073	0.074848473	0.220467652	0.17273235	1.127191275	0.083932692	0.208908859
1367	P38159	RNA-binding motif protein, X chromosome OS=Homo sapiens OX=9606 GN=RBMX PE=1 SV=3	TRUE	1	64625000000	32.2239573	32.06154093	32.0875792	32.2572412	32.35772757	32.39372773	32.30217815	32.29275051	32.15610497	32.50324944	32.53239664	32.53230148	0.211873027	1.158190868	0.074593457	0.220265645	0.272304648	1.207735598	0.013397159	0.064023532
193	O00571	ATP-dependent RNA helicase DDX3X OS=Homo sapiens OX=9606 GN=DDX3X PE=1 SV=3	TRUE	2	63513000000	32.26704862	32.2451957	32.14644257	31.95299443	32.10670746	31.98809406	32.50891527	32.57966337	32.5579104	32.31152786	32.28302217	32.36578514	-0.203630317	0.868362712	0.077942787	0.22449849	-0.228717953	0.85339292	0.019243762	0.07958406
986	P14868	Aspartate--tRNA ligase, cytoplasmic OS=Homo sapiens OX=9606 GN=DARS PE=1 SV=2	TRUE	1	63062000000	32.49080185	32.48364824	32.4976378	32.42994433	32.62378266	32.60065519	32.00959308	32.09780966	32.05903718	32.0702327	32.01499061	31.93003282	0.060764764	1.043018512	0.550925887	0.724433125	-0.050394597	0.965672168	0.537394858	0.685043059
1404	P41252	Isoleucine--tRNA ligase, cytoplasmic OS=Homo sapiens OX=9606 GN=IARS PE=1 SV=2	TRUE	1	63023000000	32.05914686	32.13849563	32.15748195	32.20853083	32.22383413	32.2896708	32.22900216	32.27328837	32.19299338	32.52749625	32.44946491	32.48456748	0.122303775	1.088471607	0.214003776	0.413945378	0.255414912	1.19367899	0.012399738	0.060811031
1385	P40429	60S ribosomal protein L13a OS=Homo sapiens OX=9606 GN=RPL13A PE=1 SV=2	TRUE	1	62876000000	32.39965403	32.24840444	32.21420741	32.34279684	32.50125593	32.29669192	32.18869847	32.20285588	32.14769008	32.21788581	32.45023483	32.20095516	0.092826268	1.066457348	0.421375804	0.613765749	0.10994379	1.079186188	0.293657568	0.462814657
1458	P46776	60S ribosomal protein L27a OS=Homo sapiens OX=9606 GN=RPL27A PE=1 SV=2	TRUE	1	62828000000	32.3223718	32.22342454	32.24004603	32.27151855	32.31050936	32.37802304	32.18645655	32.21292292	32.19549624	32.28971259	32.31860736	32.39241184	0.058069529	1.04107177	0.539625971	0.715265521	0.135285358	1.098310033	0.106166085	0.242895848
440	O60664	Perilipin-3 OS=Homo sapiens OX=9606 GN=PLIN3 PE=1 SV=3	TRUE	1	62789000000	32.30163344	32.15984286	32.33687405	32.44613901	32.52906524	32.38206279	32.10888467	32.08732592	32.01620979	32.30641396	32.29712889	32.33836188	0.186305567	1.137846202	0.111962981	0.280180201	0.24316145	1.183583468	0.014702946	0.067924136
4810	Q9Y5B9	FACT complex subunit SPT16 OS=Homo sapiens OX=9606 GN=SUPT16H PE=1 SV=1	TRUE	1	62696000000	32.1361011	32.21024589	32.26706389	32.23065584	32.70086707	32.14624545	32.30585452	32.35821658	32.27573098	32.21927918	32.1400681	32.27229257	0.154785825	1.113256338	0.393039211	0.586845246	-0.102720742	0.931275066	0.225850389	0.394710494
737	P02786	Transferrin receptor protein 1 OS=Homo sapiens OX=9606 GN=TFRC PE=1 SV=2	TRUE	1	62422000000	32.31256043	32.36362285	32.25958059	32.4259691	32.2242125	32.35392525	32.20531942	32.25921088	32.24768843	32.21215333	32.10819645	32.25142445	0.022780989	1.015915908	0.824627667	0.909636264	-0.046814835	0.968071268	0.560687041	0.701778638
1842	P62899	60S ribosomal protein L31 OS=Homo sapiens OX=9606 GN=RPL31 PE=1 SV=1	TRUE	1	61890000000	32.29521398	32.26341204	32.24552161	32.24454267	32.3092619	32.31561353	32.14190242	32.21289448	32.23586079	32.3117326	32.26169154	32.25860529	0.021756821	1.015194967	0.805580209	0.896390143	0.080457245	1.057353103	0.302605633	0.472449865
1190	P26640	Valine--tRNA ligase OS=Homo sapiens OX=9606 GN=VARS PE=1 SV=4	TRUE	1	61777000000	32.34846023	32.29156842	32.27526097	32.28007916	32.15308396	32.20081705	32.17182309	32.27305485	32.205361	32.28012905	32.34521675	32.23762604	-0.093769815	0.937070947	0.333818567	0.532890633	0.070910967	1.05037972	0.381194258	0.549359581
1690	P55786	Puromycin-sensitive aminopeptidase OS=Homo sapiens OX=9606 GN=NPEPPS PE=1 SV=2	TRUE	1	61751000000	32.51808762	32.61527912	32.55022433	32.44712036	32.45112545	32.39095472	31.86755587	32.18310056	32.08060341	32.0301228	32.01687495	31.75327252	-0.131463515	0.912904901	0.180346934	0.37483336	-0.110329857	0.926376232	0.420047663	0.586566557
3315	Q92616	eIF-2-alpha kinase activator GCN1 OS=Homo sapiens OX=9606 GN=GCN1 PE=1 SV=6	TRUE	1	61358000000	32.27987754	32.41810578	32.38266787	32.2795436	32.28544361	32.24569723	32.19763675	32.14330057	32.22290574	32.20814871	32.08315064	32.17350119	-0.089988914	0.939529969	0.352267806	0.551541603	-0.033014175	0.977376163	0.676292381	0.788542376
1829	P62829	60S ribosomal protein L23 OS=Homo sapiens OX=9606 GN=RPL23 PE=1 SV=1	TRUE	1	61347000000	32.20837838	31.98496857	32.20246667	32.17915446	32.33439238	32.21019693	32.24073223	32.29487104	32.01494992	32.35942398	32.40715247	32.41976802	0.109310052	1.078712235	0.356432832	0.555397234	0.211930428	1.15823695	0.07758193	0.198382808
3720	Q99873	Protein arginine N-methyltransferase 1 OS=Homo sapiens OX=9606 GN=PRMT1 PE=1 SV=3	TRUE	1	61210000000	32.31856068	32.44947175	32.35340745	32.08428648	31.94486512	32.00344645	32.15962375	32.34501279	32.34022611	32.20114723	32.33000883	32.25497867	-0.362947274	0.777574453	0.008869321	0.062943077	-0.019575975	0.986522612	0.83318839	0.897255575
1639	P53396	ATP-citrate synthase OS=Homo sapiens OX=9606 GN=ACLY PE=1 SV=3	TRUE	1	61162000000	32.31708786	32.44795533	32.42287238	32.03791869	32.04474706	32.09835999	32.31273823	32.41685286	32.37296128	32.13503795	32.11914553	32.05641289	-0.335629945	0.792438047	0.010071057	0.068496557	-0.263985332	0.832784238	0.01224907	0.060213876
1693	P55884	Eukaryotic translation initiation factor 3 subunit B OS=Homo sapiens OX=9606 GN=EIF3B PE=1 SV=3	TRUE	1	61076000000	32.11934464	32.25288811	32.0780204	32.17071859	32.1597394	32.1207608	32.2982368	32.35701165	32.28405771	32.36302758	32.28729853	32.27702373	0.00032188	1.000223135	0.997363555	0.998390087	-0.00398544	0.997241316	0.957550101	0.973974779
1734	P60866	40S ribosomal protein S20 OS=Homo sapiens OX=9606 GN=RPS20 PE=1 SV=1	TRUE	1	61011000000	32.43474567	32.56506819	32.16659945	32.14633557	32.34768561	32.02452158	32.15838718	32.22133145	32.04748091	32.23510718	32.31278086	32.13847704	-0.215956852	0.860974938	0.199447415	0.397443952	0.086388513	1.061709085	0.370278832	0.539488231
2614	Q5TEC6	Histone H3 OS=Homo sapiens OX=9606 GN=HIST2H3PS2 PE=1 SV=1	TRUE	1	60892000000	32.5946654	32.36378591	32.26059727	30.74707053	32.46843435	32.36526208	32.45168506	32.42564866	32.29396886	32.40202372	32.55496106	30.79576476	-0.546093871	0.684871927	0.297432038	0.498124501	-0.472851009	0.720539283	0.364117444	0.533918522
2007	Q04637	Eukaryotic translation initiation factor 4 gamma 1 OS=Homo sapiens OX=9606 GN=EIF4G1 PE=1 SV=4	TRUE	1	60617000000	32.03262834	32.08056916	32.09678525	32.16973227	32.22074749	32.12899748	32.32819475	32.41429746	32.38885304	32.26447293	32.18146835	32.30874231	0.103164831	1.074127186	0.2762897	0.477539476	-0.125553887	0.91665205	0.150503713	0.304906487
1941	Q00325	Phosphate carrier protein, mitochondrial OS=Homo sapiens OX=9606 GN=SLC25A3 PE=1 SV=2	TRUE	1	60010000000	32.19884819	32.09022959	32.24125587	32.04293221	32.0605508	32.12308309	32.28706494	32.26627055	32.29549923	32.26409023	32.31635355	32.29341756	-0.101255849	0.932221151	0.313826195	0.512855178	0.008342204	1.005799125	0.905075488	0.943234716
1248	P30153	Serine/threonine-protein phosphatase 2A 65 kDa regulatory subunit A alpha isoform OS=Homo sapiens OX=9606 GN=PPP2R1A PE=1 SV=4	TRUE	1	59767000000	31.95495276	32.21335633	32.1688437	32.00048017	31.95838513	32.01400476	32.5092419	32.25463342	32.35867828	32.24899244	32.21298838	32.34211093	-0.121427575	0.919277558	0.296560886	0.497172045	-0.106153955	0.929061526	0.312443751	0.482538059
927	P11586	C-1-tetrahydrofolate synthase, cytoplasmic OS=Homo sapiens OX=9606 GN=MTHFD1 PE=1 SV=3	TRUE	1	58942000000	32.2682391	32.23077942	32.29542211	32.10457309	32.1379227	32.02086647	32.21942815	32.31459983	32.26885963	32.11672836	32.1945045	32.06569219	-0.177026122	0.884524419	0.092002393	0.248382281	-0.141987521	0.906269777	0.114132646	0.255802247
1983	Q02543	60S ribosomal protein L18a OS=Homo sapiens OX=9606 GN=RPL18A PE=1 SV=2	TRUE	1	58645000000	32.24078833	32.29247304	32.19192311	32.09759923	32.15256598	32.15847103	32.17336162	32.11434508	32.09183305	32.19896301	32.23975146	32.18787734	-0.105516079	0.929472394	0.269455379	0.471062254	0.082350687	1.05874172	0.284488358	0.45385179
1020	P16615	Sarcoplasmic/endoplasmic reticulum calcium ATPase 2 OS=Homo sapiens OX=9606 GN=ATP2A2 PE=1 SV=1	TRUE	1	58566000000	31.91042143	31.82101424	31.97273645	32.23048824	32.19569003	32.27349573	32.09717139	31.95676894	31.99831718	32.47935128	32.44560186	32.46014189	0.331833964	1.258612315	0.011515517	0.074802209	0.444279173	1.360634121	0.001231258	0.015173758
1375	P39019	40S ribosomal protein S19 OS=Homo sapiens OX=9606 GN=RPS19 PE=1 SV=2	TRUE	1	58404000000	32.38421106	32.1218965	32.07867017	32.22571382	32.39887339	31.75754148	32.20987689	32.29631065	32.23875994	31.91558549	32.44126919	32.00491543	-0.067549677	0.954257366	0.741904239	0.856556482	-0.127725795	0.915273113	0.437166635	0.60033643
1028	P17096	High mobility group protein HMG-I/HMG-Y OS=Homo sapiens OX=9606 GN=HMGA1 PE=1 SV=3	TRUE	1	58267000000	31.93380216	31.83644878	31.97771577	32.11037328	32.36021864	32.35458197	31.96073034	31.96837087	31.96527363	32.40838893	32.45044518	32.45210737	0.359069059	1.282597996	0.019252873	0.100648927	0.472188886	1.387212579	0.000503009	0.009293313
521	O75533	Splicing factor 3B subunit 1 OS=Homo sapiens OX=9606 GN=SF3B1 PE=1 SV=3	TRUE	1	58173000000	32.16231934	32.11939706	32.16856907	32.1323846	32.05309216	32.09443529	32.25996589	32.27033297	32.21160722	32.17243209	32.13038574	32.19802214	-0.056791144	0.961400098	0.527825303	0.70715167	-0.080355367	0.945824641	0.291196986	0.460116913
2020	Q05639	Elongation factor 1-alpha 2 OS=Homo sapiens OX=9606 GN=EEF1A2 PE=1 SV=1	TRUE	1	57629000000	31.91593771	32.30944699	32.2166253	32.00603997	32.05016656	32.22052385	32.49691548	32.08212604	32.2911147	32.07583439	31.95783245	32.03329003	-0.055093206	0.962532256	0.705922257	0.833523211	-0.267733116	0.830623667	0.075890219	0.195568503
133	J3QQQ9	Uncharacterized protein OS=Homo sapiens OX=9606 PE=4 SV=1	TRUE	2	57206000000	32.34058345	32.38646737	32.08595357	31.98598264	32.37583298	31.70459536	32.05057135	31.89338309	32.01795195	31.95832306	32.58270435	32.19848164	-0.248864465	0.841558539	0.254740457	0.457486248	0.259200884	1.196815599	0.183349805	0.345720084
4130	Q9HB71	Calcyclin-binding protein OS=Homo sapiens OX=9606 GN=CACYBP PE=1 SV=2	TRUE	1	57192000000	32.10107973	32.34263075	32.23917815	32.20671018	32.13062727	32.18480425	32.16227181	32.10749939	32.10640465	32.01218134	32.05685579	32.04231834	-0.053582312	0.963540817	0.618092335	0.775578057	-0.088273457	0.940647795	0.244604529	0.413052249
2094	Q12905	Interleukin enhancer-binding factor 2 OS=Homo sapiens OX=9606 GN=ILF2 PE=1 SV=2	TRUE	1	56800000000	32.00842932	32.11513719	32.01680341	31.97859405	31.94501971	32.2056697	32.18948727	32.30724383	32.22239478	32.16962288	32.18365438	32.14854839	-0.003695489	0.99744176	0.974285638	0.989945521	-0.072433407	0.951032529	0.356320359	0.526282233
1158	P24534	Elongation factor 1-beta OS=Homo sapiens OX=9606 GN=EEF1B2 PE=1 SV=3	TRUE	1	56655000000	31.93799399	31.95341366	31.98930755	32.26007922	32.19214725	32.17656574	32.1117458	32.09287263	32.18519251	32.13309068	32.26749009	32.19618638	0.249359004	1.188678862	0.027354067	0.123108282	0.068985406	1.048978716	0.405206059	0.572721413
1795	P62244	40S ribosomal protein S15a OS=Homo sapiens OX=9606 GN=RPS15A PE=1 SV=2	TRUE	1	56610000000	32.13865236	32.37408946	32.18154965	32.01910485	32.0588685	32.22942842	32.03192823	31.98006608	32.1497832	32.18092066	32.07476633	32.0512402	-0.128963232	0.914488396	0.304558771	0.503432567	0.048383229	1.034105394	0.589618709	0.723936645
815	P07305	Histone H1.0 OS=Homo sapiens OX=9606 GN=H1F0 PE=1 SV=3	TRUE	1	56397000000	32.49241655	32.48887509	32.33530307	32.45081964	32.46122586	32.46126461	31.75510581	31.61954217	31.58974442	31.62039562	31.95073041	31.91366601	0.018905133	1.013190274	0.844430964	0.923055821	0.17346655	1.127765059	0.193230929	0.358478299
173	O00410	Importin-5 OS=Homo sapiens OX=9606 GN=IPO5 PE=1 SV=4	TRUE	1	56061000000	31.89633836	32.15316475	32.22717126	32.10062896	31.8408882	32.04003444	32.19595622	32.2608021	32.18902275	32.21654695	31.99542312	32.09320017	-0.098374258	0.934084999	0.489740432	0.675283032	-0.113536946	0.924319198	0.24116351	0.409310799
1824	P62753	40S ribosomal protein S6 OS=Homo sapiens OX=9606 GN=RPS6 PE=1 SV=1	TRUE	1	55663000000	32.08250711	32.1006117	32.00381149	32.14168363	32.05668812	32.05301181	32.02995176	32.17479141	32.06511665	32.16364844	32.14444303	32.19408419	0.021484415	1.015003298	0.816377086	0.903932483	0.077438617	1.05514306	0.348915864	0.518730429
4668	Q9Y230	RuvB-like 2 OS=Homo sapiens OX=9606 GN=RUVBL2 PE=1 SV=3	TRUE	1	55588000000	32.06904501	32.07123223	32.11739424	32.11060425	32.19868204	32.11800907	32.01538446	32.10176677	32.03411359	32.17796658	32.10481702	32.10026315	0.056541296	1.039969556	0.534863837	0.711477989	0.077260645	1.055012904	0.327331821	0.497123645
257	O14980	Exportin-1 OS=Homo sapiens OX=9606 GN=XPO1 PE=1 SV=1	TRUE	1	55484000000	32.04771535	32.10716666	32.22817538	32.03884453	32.09583895	32.18056586	32.03949444	32.0332734	32.12326161	32.08685189	32.05990813	32.12257856	-0.02260268	0.984455105	0.826743387	0.910747607	0.024436378	1.017082268	0.744291509	0.833490023
4791	Q9Y4L1	Hypoxia up-regulated protein 1 OS=Homo sapiens OX=9606 GN=HYOU1 PE=1 SV=1	TRUE	1	54933000000	31.87843697	31.74905069	31.81782737	32.03760883	31.95701123	32.13566374	32.14077453	32.17044023	32.06517036	32.32703104	32.1840427	32.31681359	0.228322921	1.171472364	0.058461194	0.189565587	0.150500736	1.109954652	0.113101453	0.254286122
3308	Q92598	Heat shock protein 105 kDa OS=Homo sapiens OX=9606 GN=HSPH1 PE=1 SV=1	TRUE	1	54790000000	31.97513309	32.0349297	32.14571465	32.05168974	32.16369942	32.04110105	32.07652348	32.20392678	32.17263525	32.04296839	31.9490448	32.08140181	0.033570921	1.023542439	0.741538049	0.856545215	-0.126556833	0.916015024	0.167465022	0.327543001
1439	P45880	Voltage-dependent anion-selective channel protein 2 OS=Homo sapiens OX=9606 GN=VDAC2 PE=1 SV=2	TRUE	1	54420000000	31.89174541	31.95179816	32.08084916	32.06312007	31.74068247	32.05034019	32.09538571	31.90157953	32.10609831	32.3103058	32.1330608	32.29466252	-0.023416665	0.983899821	0.861309227	0.933804647	0.211655188	1.158016001	0.077389173	0.198185412
2446	Q16531	DNA damage-binding protein 1 OS=Homo sapiens OX=9606 GN=DDB1 PE=1 SV=1	TRUE	1	54123000000	32.07707967	32.12596607	32.01700652	31.94859095	31.93849547	31.77151008	32.24099871	32.2224423	32.15749267	32.07923667	32.03290747	32.04643767	-0.187151918	0.878337973	0.106209016	0.271561482	-0.154117288	0.898682063	0.071489764	0.187715186
1930	P84103	Serine/arginine-rich splicing factor 3 OS=Homo sapiens OX=9606 GN=SRSF3 PE=1 SV=1	TRUE	1	54084000000	31.203123	32.72659062	31.22636812	32.72573403	30.99456533	32.70984729	32.81695759	32.79518005	31.44783758	31.13519039	31.10456377	31.14693942	0.424688302	1.342282468	0.532357233	0.709897888	-1.224427214	0.427967393	0.020946294	0.084539469
4676	Q9Y265	RuvB-like 1 OS=Homo sapiens OX=9606 GN=RUVBL1 PE=1 SV=1	TRUE	1	53800000000	32.05486725	32.08912181	32.12122566	31.93854807	32.0545318	31.93809505	32.06374165	31.97968965	32.0199228	32.13635834	32.07435549	32.13593263	-0.111346603	0.925723594	0.258928001	0.461577075	0.094430785	1.067644086	0.231980882	0.40054186
1168	P25398	40S ribosomal protein S12 OS=Homo sapiens OX=9606 GN=RPS12 PE=1 SV=3	TRUE	1	53734000000	32.10798368	32.1156043	31.94253044	32.09382609	32.03740845	31.87316842	32.05398919	32.14714808	32.12504997	31.9001962	32.23478453	32.00149229	-0.053905151	0.963325225	0.638670583	0.789975143	-0.063238075	0.957113502	0.582190519	0.718920879
1844	P62910	60S ribosomal protein L32 OS=Homo sapiens OX=9606 GN=RPL32 PE=1 SV=2	TRUE	1	53704000000	31.79384415	32.37624718	32.09128023	32.16072015	32.38387391	32.30466355	32.07230469	32.14859066	31.74596981	31.72251685	31.89007604	31.75697084	0.195962013	1.145487736	0.295616474	0.496547353	-0.199100478	0.871093522	0.17924482	0.341120342
1922	P83731	60S ribosomal protein L24 OS=Homo sapiens OX=9606 GN=RPL24 PE=1 SV=1	TRUE	1	53424000000	31.86972867	32.0241832	31.94400348	31.60429603	32.28146678	32.05038632	32.06355787	32.11657593	31.93271382	32.24300832	32.15722952	32.08007862	0.032744595	1.022956356	0.867467226	0.937266061	0.122489612	1.088611825	0.221080563	0.389699796
1963	Q01518	Adenylyl cyclase-associated protein 1 OS=Homo sapiens OX=9606 GN=CAP1 PE=1 SV=5	TRUE	1	53388000000	32.27353794	32.34210906	32.18878266	32.16357533	32.11664493	32.11254094	31.79289165	31.79663802	31.93349667	31.97716336	31.92398642	31.8552059	-0.13722282	0.909267807	0.181482651	0.376242287	0.077776448	1.055390167	0.379278237	0.548508361
1285	P32119	Peroxiredoxin-2 OS=Homo sapiens OX=9606 GN=PRDX2 PE=1 SV=5	TRUE	1	52930000000	32.24993651	32.36948041	32.44101964	32.101668	32.00541082	32.07438257	31.97017987	31.75128833	31.90682816	31.92442239	31.8044906	31.62450025	-0.292991722	0.816207729	0.024044647	0.115016828	-0.091627707	0.93846334	0.447646302	0.610176771
320	O43143	Pre-mRNA-splicing factor ATP-dependent RNA helicase DHX15 OS=Homo sapiens OX=9606 GN=DHX15 PE=1 SV=2	TRUE	1	52907000000	32.10074122	32.13740515	32.18070824	32.06778464	31.95113097	32.02959507	32.02381079	32.08079013	31.90432232	31.96862923	31.91398791	31.98629097	-0.123447979	0.917991068	0.21360295	0.413945378	-0.046671706	0.968167314	0.58512667	0.720943426
1874	P67936	Tropomyosin alpha-4 chain OS=Homo sapiens OX=9606 GN=TPM4 PE=1 SV=3	TRUE	1	52898000000	32.22320905	32.10719359	32.16367395	32.23454304	32.34442855	32.22744711	31.67202674	31.82920202	31.63182127	31.94704471	31.98732024	31.93249213	0.104114033	1.074834126	0.300530452	0.500559233	0.244602348	1.184766168	0.028488048	0.104367201
1445	P46013	Proliferation marker protein Ki-67 OS=Homo sapiens OX=9606 GN=MKI67 PE=1 SV=2	TRUE	1	52523000000	31.93583957	31.75483314	31.89578329	31.74730677	32.03909048	31.80211609	32.26190887	32.33772535	32.17799521	32.16437675	31.71072937	32.13879365	0.000685778	1.000475458	0.995606915	0.998214431	-0.254576553	0.83823313	0.132949636	0.28265763
4781	Q9Y490	Talin-1 OS=Homo sapiens OX=9606 GN=TLN1 PE=1 SV=3	TRUE	1	52493000000	32.10801841	32.07663186	32.02376499	31.98760761	31.98687576	31.97941028	32.10752229	32.11222904	32.10436785	31.92253076	31.83589801	31.96374635	-0.084840535	0.94288875	0.352616157	0.551541603	-0.200648025	0.87015962	0.034716418	0.119244861
720	P00505	Aspartate aminotransferase, mitochondrial OS=Homo sapiens OX=9606 GN=GOT2 PE=1 SV=3	TRUE	1	52296000000	31.95916836	32.11180229	32.13172087	31.94873783	31.86842805	32.08697882	32.3196057	32.21555481	32.13316971	31.818721	31.62842988	31.76222191	-0.099515604	0.933346317	0.390182717	0.58573127	-0.486319143	0.713844061	0.002286992	0.021429961
1998	Q03252	Lamin-B2 OS=Homo sapiens OX=9606 GN=LMNB2 PE=1 SV=4	TRUE	1	52038000000	32.23316592	32.0083668	32.143553	31.8858183	31.99660963	31.90902805	31.94078065	31.81903139	31.83405755	32.12732429	32.03613646	32.09372552	-0.197876582	0.871832819	0.101536144	0.263339472	0.221105565	1.165626486	0.029116091	0.105946115
1195	P27348	14-3-3 protein theta OS=Homo sapiens OX=9606 GN=YWHAQ PE=1 SV=1	TRUE	1	51957000000	32.04809915	31.84926897	32.1603881	32.28369244	32.13986564	32.03486458	31.97342796	31.83437921	32.01383292	31.87584025	31.88154711	31.95029907	0.133555477	1.09699388	0.331980969	0.531920578	-0.037984555	0.974014696	0.661153845	0.778648052
2372	Q15366	Poly(rC)-binding protein 2 OS=Homo sapiens OX=9606 GN=PCBP2 PE=1 SV=1	TRUE	1	51318000000	31.80641868	32.06405601	31.96392753	31.88523979	31.81092914	31.8637043	32.12942614	32.10617977	32.07899504	32.06986604	31.9876124	31.9364479	-0.091509662	0.93854013	0.414460116	0.608003076	-0.106891535	0.928586663	0.20168077	0.366777586
2213	Q13813	Spectrin alpha chain, non-erythrocytic 1 OS=Homo sapiens OX=9606 GN=SPTAN1 PE=1 SV=3	TRUE	1	51233000000	31.89446468	31.79870052	31.97063037	31.81392342	31.75753833	31.89781228	32.17928964	32.11800955	32.11177535	31.99555913	31.94107459	32.15485494	-0.064840512	0.956051002	0.531060688	0.708943589	-0.105861959	0.929249583	0.269909331	0.438862147
3669	Q99497	Protein/nucleic acid deglycase DJ-1 OS=Homo sapiens OX=9606 GN=PARK7 PE=1 SV=2	TRUE	1	50859000000	31.95963516	31.95398036	31.82051373	32.12346087	32.0773966	31.91211703	32.01221815	32.0102935	32.02191519	31.86292624	32.0644237	31.87401525	0.12628175	1.091477015	0.273338692	0.474703587	-0.081020549	0.945388651	0.38147936	0.549478476
1281	P31946	14-3-3 protein beta/alpha OS=Homo sapiens OX=9606 GN=YWHAB PE=1 SV=3	TRUE	1	50704000000	32.08913297	31.80927845	31.98185168	32.04408257	32.11651545	31.87625407	32.02344932	31.98808858	31.9303701	31.98561954	31.93925329	31.87143905	0.052196328	1.036842189	0.682421587	0.817751618	-0.048532042	0.96691968	0.540561735	0.686677644
1403	P41250	Glycine--tRNA ligase OS=Homo sapiens OX=9606 GN=GARS PE=1 SV=3	TRUE	1	50636000000	31.24666374	31.44181061	31.3679789	32.05503978	32.01373572	32.16849296	31.87330073	31.88933866	31.86903264	32.39870586	32.27105227	32.30472739	0.726938404	1.655122965	0.000439414	0.011355666	0.447604498	1.363773917	0.001064811	0.013909343
1054	P18206	Vinculin OS=Homo sapiens OX=9606 GN=VCL PE=1 SV=4	TRUE	1	50594000000	32.01957808	31.90876017	31.98699274	32.15725025	32.06901671	32.01092556	31.71884863	31.73506754	31.7903389	32.06524301	32.04240486	32.04006871	0.107287176	1.077200777	0.293334395	0.495002425	0.301153839	1.232129452	0.005129447	0.035286677
1461	P46779	60S ribosomal protein L28 OS=Homo sapiens OX=9606 GN=RPL28 PE=1 SV=3	TRUE	1	50533000000	31.82550608	32.05517113	31.86374417	32.16606594	32.1026143	32.10453537	31.95629003	31.96201245	31.89898714	31.90811697	31.91407459	31.781086	0.209598074	1.156365983	0.087367183	0.241420145	-0.071337356	0.951755326	0.390036131	0.557953142
3356	Q92945	Far upstream element-binding protein 2 OS=Homo sapiens OX=9606 GN=KHSRP PE=1 SV=4	TRUE	1	49999000000	31.87836089	31.78950612	31.81003499	31.98894791	31.78807388	31.76467628	32.08408214	32.13071537	32.10574911	31.95073234	31.97882882	32.00180337	0.021265361	1.014849195	0.84358314	0.922619942	-0.129727364	0.91400416	0.105515703	0.242426837
1389	P40925	Malate dehydrogenase, cytoplasmic OS=Homo sapiens OX=9606 GN=MDH1 PE=1 SV=4	TRUE	1	49992000000	32.07315476	32.14643578	32.11949385	32.09552162	31.86166917	31.89937155	31.7841528	31.82933867	31.77569066	32.0491743	31.8179941	31.86257659	-0.160840684	0.894503676	0.170449845	0.361952668	0.113520955	1.081865353	0.254080137	0.422746101
1556	P50395	Rab GDP dissociation inhibitor beta OS=Homo sapiens OX=9606 GN=GDI2 PE=1 SV=2	TRUE	1	49589000000	31.93319986	32.03477507	32.14506688	32.03029305	31.8968438	31.91334455	31.94266869	31.95335611	32.01898356	31.8327615	31.78042506	31.73001295	-0.090853468	0.938967111	0.409025473	0.601318665	-0.19060295	0.876239435	0.041717127	0.13480493
2128	Q13151	Heterogeneous nuclear ribonucleoprotein A0 OS=Homo sapiens OX=9606 GN=HNRNPA0 PE=1 SV=1	TRUE	1	49502000000	32.18424731	31.41001224	31.49255479	31.78804555	31.99400848	31.61806694	32.03369848	32.05674618	31.97050365	32.03581302	32.22260157	32.15926976	0.104435546	1.075073686	0.675879284	0.812640724	0.118912016	1.085915629	0.20387122	0.369511218
1178	P26038	Moesin OS=Homo sapiens OX=9606 GN=MSN PE=1 SV=3	TRUE	1	49205000000	32.62242121	31.74649409	31.69933122	31.62234893	31.89446452	31.71235056	31.58161713	32.23938419	32.27468662	31.50280085	32.47832079	31.39382063	-0.279694165	0.823765628	0.342371944	0.542201547	-0.240248556	0.846599443	0.522289996	0.672767078
2345	Q15075	Early endosome antigen 1 OS=Homo sapiens OX=9606 GN=EEA1 PE=1 SV=2	TRUE	1	48924000000	32.50659784	32.43275488	32.46407724	27.55803898	27.53651339	32.44359271	27.37827942	27.48966106	32.24938526	32.53312007	32.5979245	32.37585705	-3.288428293	0.102349198	0.053179195	0.180478661	3.46319196	11.02870857	0.045172085	0.140375847
767	P04844	Dolichyl-diphosphooligosaccharide--protein glycosyltransferase subunit 2 OS=Homo sapiens OX=9606 GN=RPN2 PE=1 SV=3	TRUE	1	48601000000	31.83477719	31.79574821	32.04949963	31.83296739	31.81119007	31.95093488	31.86859336	31.80703193	32.05945201	31.89721531	31.77559125	32.09382563	-0.028310901	0.980567669	0.806728053	0.897116528	0.010518297	1.00731737	0.933211516	0.961605829
1845	P62913	60S ribosomal protein L11 OS=Homo sapiens OX=9606 GN=RPL11 PE=1 SV=2	TRUE	1	47878000000	31.86034382	32.14863578	31.8171476	31.98301215	31.96686211	31.74061878	31.80909729	31.94649586	31.78100879	31.8555318	31.86838334	31.81185475	-0.045211384	0.969147807	0.750103519	0.860462133	-0.000277355	0.999807771	0.997335042	0.999193574
2061	Q08945	FACT complex subunit SSRP1 OS=Homo sapiens OX=9606 GN=SSRP1 PE=1 SV=1	TRUE	1	47863000000	31.9858042	31.93975442	32.0204946	31.88186581	31.75571508	31.91981898	31.97424085	31.98316176	31.92297579	31.71196926	31.65631143	31.82700917	-0.129551118	0.914115825	0.215932708	0.415971635	-0.228362848	0.853603	0.030046852	0.10832482
1460	P46778	60S ribosomal protein L21 OS=Homo sapiens OX=9606 GN=RPL21 PE=1 SV=2	TRUE	1	47828000000	31.85131444	32.03240941	31.89314432	31.80168614	31.86581539	31.91271106	31.85440679	31.89865588	31.89139685	31.87568623	31.92385252	31.78647196	-0.065551861	0.955579718	0.525231362	0.705162716	-0.019482936	0.986586235	0.802740554	0.875571442
2911	Q86VP6	Cullin-associated NEDD8-dissociated protein 1 OS=Homo sapiens OX=9606 GN=CAND1 PE=1 SV=2	TRUE	1	47649000000	31.8172059	31.94700832	31.92831446	31.84079184	31.74113566	31.80798035	31.98266346	31.93878338	31.89513796	31.80958618	31.91973477	31.86434818	-0.100873604	0.932468177	0.313449613	0.512520677	-0.074305222	0.949799418	0.354288725	0.524361943
1645	P53621	Coatomer subunit alpha OS=Homo sapiens OX=9606 GN=COPA PE=1 SV=2	TRUE	1	47507000000	31.78446429	31.90974448	31.81921109	31.96991701	31.7513959	31.94449922	31.84581691	31.89622807	31.79683819	31.98673372	31.90251937	31.82571722	0.050797421	1.035837304	0.644043913	0.792803008	0.058695714	1.041523733	0.491446805	0.646790914
1522	P49588	Alanine--tRNA ligase, cytoplasmic OS=Homo sapiens OX=9606 GN=AARS PE=1 SV=2	TRUE	1	47423000000	31.30697473	31.19318316	31.22761934	32.1849204	32.12559449	32.27254986	31.70182218	31.67238109	31.6535723	32.21455871	32.15045313	32.08089999	0.951762508	1.934234226	6.32848E-05	0.004369223	0.472712089	1.387715752	0.000861156	0.012555365
1204	P27816	Microtubule-associated protein 4 OS=Homo sapiens OX=9606 GN=MAP4 PE=1 SV=3	TRUE	1	47415000000	31.99271362	31.89790796	31.91239003	31.8958316	31.94433257	31.71842517	31.94501065	31.93452998	31.73879771	31.68217294	31.98660986	31.83220228	-0.081474089	0.945091496	0.457468611	0.645783905	-0.039117752	0.973249935	0.742957661	0.832801903
2450	Q16543	Hsp90 co-chaperone Cdc37 OS=Homo sapiens OX=9606 GN=CDC37 PE=1 SV=1	TRUE	1	47368000000	30.83946457	30.73109375	30.91272821	31.10298558	32.93389491	30.94546456	32.74196742	32.69515338	31.04679232	31.05107385	31.05346667	32.80265747	0.833019504	1.781409884	0.174214868	0.36729035	-0.525571707	0.694683768	0.471573412	0.63184961
1202	P27708	CAD protein OS=Homo sapiens OX=9606 GN=CAD PE=1 SV=3	TRUE	1	47308000000	31.89595484	31.94887251	32.03945234	31.77729281	31.83494469	31.78321632	31.97382917	32.00200192	31.91445831	31.63690606	31.77009026	31.8041768	-0.162941955	0.893201788	0.121377066	0.294067431	-0.226372096	0.854781687	0.033506399	0.116124916
469	O75083	WD repeat-containing protein 1 OS=Homo sapiens OX=9606 GN=WDR1 PE=1 SV=4	TRUE	1	46699000000	31.90286385	31.94391141	31.91239088	32.07804419	31.93208191	31.98100279	31.60126948	31.71549755	31.70549515	31.8076525	31.64996552	31.91117962	0.077320917	1.055056981	0.421774454	0.613924553	0.11551182	1.083359317	0.278280659	0.447461862
2123	Q13126	S-methyl-5-thioadenosine phosphorylase OS=Homo sapiens OX=9606 GN=MTAP PE=1 SV=2	TRUE	1	46472000000	31.9781103	32.00504126	31.90469442	31.95733907	31.89251058	31.74837217	31.83156816	31.95289445	31.87290067	31.58999137	31.70106501	31.6813639	-0.096541387	0.935272461	0.370179903	0.567774999	-0.228314333	0.853631706	0.027412421	0.101289368
1189	P26639	Threonine--tRNA ligase, cytoplasmic OS=Homo sapiens OX=9606 GN=TARS PE=1 SV=3	TRUE	1	46464000000	31.41783539	31.7149873	31.61495826	31.87384901	31.86496646	31.94263134	31.98497813	31.86669877	31.95632417	31.96194144	31.90340707	31.81400896	0.311221953	1.240758169	0.032069644	0.135430798	-0.042881203	0.970714399	0.614108009	0.740956467
2147	Q13283	Ras GTPase-activating protein-binding protein 1 OS=Homo sapiens OX=9606 GN=G3BP1 PE=1 SV=1	TRUE	1	46408000000	31.72815305	31.63704942	31.52951814	31.49173668	31.42375171	31.43842538	32.16268088	32.31077695	32.18131121	31.90040805	31.86674045	31.91323494	-0.180268947	0.882538458	0.110886738	0.278674988	-0.324795198	0.798411719	0.006348907	0.039647329
1116	P22087	rRNA 2-O-methyltransferase fibrillarin OS=Homo sapiens OX=9606 GN=FBL PE=1 SV=2	TRUE	1	46297000000	31.80035342	31.72681323	31.76483588	31.76747407	31.7159676	31.91588672	31.72719876	31.90798789	31.63740837	32.03139492	32.06285227	31.88271625	0.03577529	1.025107558	0.725478239	0.846872183	0.234789471	1.176735006	0.068350457	0.182956325
1424	P42766	60S ribosomal protein L35 OS=Homo sapiens OX=9606 GN=RPL35 PE=1 SV=2	TRUE	1	46293000000	32.18198161	32.27506592	32.1163655	31.66894624	31.78813174	31.77490067	31.60529203	31.75088871	31.62087686	31.67605143	31.78547141	31.67119997	-0.447144788	0.733493055	0.003658242	0.036072357	0.051888406	1.036620914	0.552313606	0.696624428
4677	Q9Y266	Nuclear migration protein nudC OS=Homo sapiens OX=9606 GN=NUDC PE=1 SV=1	TRUE	1	46106000000	31.77842636	31.82831805	31.66731512	31.89604249	31.88301038	31.57995474	31.71799545	31.81736727	31.67149372	31.89937847	31.93379455	32.15414204	0.028316026	1.019821053	0.828137761	0.911344531	0.260152874	1.197605601	0.043344403	0.137785866
755	P04181	Ornithine aminotransferase, mitochondrial OS=Homo sapiens OX=9606 GN=OAT PE=1 SV=1	TRUE	1	45486000000	31.90043274	31.90402613	32.04452758	31.66937978	31.66514331	31.71344733	31.83996967	31.87171524	31.90209368	31.7509333	31.71510572	31.70222754	-0.267005338	0.831042787	0.027618719	0.123487829	-0.14850401	0.902185491	0.074725404	0.193727524
1009	P16144	Integrin beta-4 OS=Homo sapiens OX=9606 GN=ITGB4 PE=1 SV=5	TRUE	1	45467000000	32.08523746	32.05064853	32.0825989	31.88882272	31.84791028	31.98300369	31.54435527	31.4658589	31.39839036	31.6872601	31.75189093	31.81687118	-0.166249402	0.891156427	0.110816773	0.278669596	0.282472558	1.216277612	0.01408425	0.066059278
1660	P54577	Tyrosine--tRNA ligase, cytoplasmic OS=Homo sapiens OX=9606 GN=YARS PE=1 SV=4	TRUE	1	45435000000	31.53467916	31.46758471	31.55771595	32.07885015	32.05310227	31.94282683	31.40095393	31.4473302	31.27912285	32.23054636	32.19669827	32.03265602	0.504933143	1.419057594	0.001646123	0.022851074	0.777497893	1.714155385	0.000217805	0.006030432
3686	Q99613	Eukaryotic translation initiation factor 3 subunit C OS=Homo sapiens OX=9606 GN=EIF3C PE=1 SV=1	TRUE	2	45130000000	31.49192892	31.67476504	31.640587	31.64586451	31.63448047	31.9131346	31.90072995	31.90183342	31.92147718	31.94250351	31.79583851	31.91438164	0.128732874	1.093333	0.327813981	0.52843768	-0.023772301	0.983657311	0.764546679	0.846631119
1027	P17066	Heat shock 70 kDa protein 6 OS=Homo sapiens OX=9606 GN=HSPA6 PE=1 SV=2	TRUE	2	44827000000	31.93257673	31.31708563	31.73035287	31.94686314	31.92245728	31.6880425	31.84787933	31.96049599	31.91205904	31.78372039	31.82535105	31.58640443	0.192449233	1.142702011	0.337862604	0.53746707	-0.174986165	0.885776013	0.115178364	0.257074283
1955	Q01082	Spectrin beta chain, non-erythrocytic 1 OS=Homo sapiens OX=9606 GN=SPTBN1 PE=1 SV=2	TRUE	1	44574000000	31.80032462	31.70386674	31.80417912	31.56798588	31.64833669	31.64663851	31.88913477	31.952277	31.93691347	31.69492472	31.76893726	31.87170988	-0.148469801	0.902206884	0.146673598	0.330055758	-0.147584462	0.902760712	0.116947791	0.259018027
1278	P31939	Bifunctional purine biosynthesis protein PURH OS=Homo sapiens OX=9606 GN=ATIC PE=1 SV=3	TRUE	1	44540000000	31.88543732	31.78656098	31.80658802	31.87047591	31.73379409	31.67587039	31.85275719	31.82050178	31.68092921	31.8398131	31.75068198	31.66217692	-0.06614864	0.955184519	0.524618034	0.704923316	-0.03383873	0.976817715	0.720362179	0.818208099
1929	P84098	60S ribosomal protein L19 OS=Homo sapiens OX=9606 GN=RPL19 PE=1 SV=1	TRUE	1	44533000000	31.79395752	31.91441427	31.47405359	31.68985818	31.81731479	31.70421978	31.67607776	31.80978852	31.70138013	31.97415476	31.89785202	31.81403439	0.009655793	1.006715333	0.947408785	0.978162956	0.166264921	1.122149521	0.09621748	0.227396366
2378	Q15393	Splicing factor 3B subunit 3 OS=Homo sapiens OX=9606 GN=SF3B3 PE=1 SV=4	TRUE	1	44438000000	31.85292037	31.82631787	31.8093768	31.87112757	31.81158503	31.81238025	31.86097189	31.75276652	31.87812102	31.6143549	31.66989219	31.583419	0.002159264	1.001497809	0.98028769	0.99215356	-0.208064445	0.865697894	0.036208205	0.122046622
501	O75390	Citrate synthase, mitochondrial OS=Homo sapiens OX=9606 GN=CS PE=1 SV=2	TRUE	1	44225000000	31.6119738	31.78966843	31.74471758	31.59232054	31.6174886	31.72708119	31.9939391	31.91531706	31.96241548	31.71864814	31.65492208	31.76180242	-0.069823159	0.952754777	0.507370682	0.691236218	-0.245433	0.843562577	0.016487851	0.072957047
4674	Q9Y262	Eukaryotic translation initiation factor 3 subunit L OS=Homo sapiens OX=9606 GN=EIF3L PE=1 SV=1	TRUE	1	44094000000	31.983079	31.75583231	31.89655793	31.66446065	31.93272043	31.67993708	31.69722712	31.73161384	31.67884523	31.66068053	31.79219162	31.75639105	-0.119450359	0.920538293	0.366379848	0.56489861	0.033859002	1.023746842	0.665516947	0.781646201
571	O76021	Ribosomal L1 domain-containing protein 1 OS=Homo sapiens OX=9606 GN=RSL1D1 PE=1 SV=3	TRUE	1	43895000000	31.70579373	31.76320098	31.77943125	31.64827786	31.68529454	31.71610697	31.69241643	31.65712523	31.69635294	31.91675497	31.88362754	31.87827997	-0.06624886	0.955118168	0.466766615	0.654812568	0.210922627	1.157428141	0.021342199	0.085867911
1394	P41091	Eukaryotic translation initiation factor 2 subunit 3 OS=Homo sapiens OX=9606 GN=EIF2S3 PE=1 SV=3	TRUE	2	43822000000	31.56236004	31.5712508	31.53609967	31.85619471	31.72966986	31.72540167	31.71570254	31.78733862	31.77460163	31.89031491	31.94432036	31.87123111	0.213851912	1.159780601	0.05512995	0.182919037	0.142741198	1.104000785	0.091486901	0.220553665
801	P06737	Glycogen phosphorylase, liver form OS=Homo sapiens OX=9606 GN=PYGL PE=1 SV=4	TRUE	1	43403000000	31.97675137	32.12358346	32.07873761	31.90054949	31.85314701	31.77954221	31.54932448	31.51403212	31.47067842	31.57603395	31.47466862	31.49197731	-0.215277913	0.861380212	0.062877895	0.198895512	0.002881622	1.001999384	0.969839339	0.98194695
2331	Q15029	116 kDa U5 small nuclear ribonucleoprotein component OS=Homo sapiens OX=9606 GN=EFTUD2 PE=1 SV=1	TRUE	1	43180000000	31.73947244	31.63828626	31.77174271	31.52415476	31.46558542	31.51298158	31.93453938	31.75316919	31.86257132	31.83032024	31.75943553	31.85717045	-0.215593218	0.861191976	0.053607565	0.180633974	-0.034451225	0.976403096	0.692050856	0.799492541
326	O43169	Cytochrome b5 type B OS=Homo sapiens OX=9606 GN=CYB5B PE=1 SV=2	TRUE	1	43034000000	32.3186743	31.52420075	31.75864435	31.1320392	31.09733534	31.35964174	32.12450818	31.98831189	32.38552249	31.36366712	31.48082942	31.52936705	-0.67083437	0.628143301	0.024660076	0.117088052	-0.70815966	0.612100453	0.001570819	0.017537019
987	P14923	Junction plakoglobin OS=Homo sapiens OX=9606 GN=JUP PE=1 SV=3	TRUE	1	42996000000	31.723802	31.74928911	31.76093245	31.75433856	31.73413375	31.85103711	31.6811866	31.71784782	31.70803578	31.67516011	31.66187165	31.73082066	0.035161951	1.024671842	0.70134173	0.830842358	-0.013072593	0.990979698	0.854831498	0.913221627
1340	P35998	26S proteasome regulatory subunit 7 OS=Homo sapiens OX=9606 GN=PSMC2 PE=1 SV=3	TRUE	1	42909000000	31.6248908	31.57536214	31.5656269	31.7270989	31.79315924	31.61555039	31.72106317	31.69613446	31.67178699	31.92975695	31.88507589	31.8185384	0.123309563	1.089230709	0.236265351	0.438402849	0.181462204	1.134032671	0.046978004	0.143259743
970	P14174	Macrophage migration inhibitory factor OS=Homo sapiens OX=9606 GN=MIF PE=1 SV=4	TRUE	1	42652000000	31.91727671	32.34113792	32.04758702	32.09062422	31.82704916	31.71170961	31.37824889	31.36907667	31.42388348	31.28010273	31.40912051	31.46799666	-0.225539551	0.855275103	0.214112077	0.413945378	-0.004663045	0.996773041	0.956331821	0.973534476
2485	Q16891	MICOS complex subunit MIC60 OS=Homo sapiens OX=9606 GN=IMMT PE=1 SV=1	TRUE	1	42397000000	31.91721137	31.60838813	31.63453438	31.60034708	31.56159074	31.53926347	31.72807183	31.71042756	31.73296579	31.84020843	31.72261466	31.8372948	-0.152977529	0.899392321	0.239013392	0.440406291	0.076217568	1.054250399	0.340002932	0.509623021
1200	P27695	DNA-(apurinic or apyrimidinic site) lyase OS=Homo sapiens OX=9606 GN=APEX1 PE=1 SV=2	TRUE	1	42299000000	31.66390401	31.4764205	31.61979152	31.75423183	31.67748619	31.70258041	31.65597933	31.61091912	31.66269983	31.88765086	31.86997557	31.8063146	0.124727461	1.090301745	0.242554442	0.443747196	0.211447579	1.15784937	0.024936884	0.094746941
1938	P99999	Cytochrome c OS=Homo sapiens OX=9606 GN=CYCS PE=1 SV=2	TRUE	1	42240000000	32.13676546	32.03021344	32.09231862	32.06760442	32.13478866	32.12918963	30.98147142	30.76488346	31.01762747	31.43213556	31.59949458	31.38748937	0.024095062	1.016841672	0.791938873	0.888363863	0.551712387	1.465824504	0.002585947	0.023316889
2810	Q7KZF4	Staphylococcal nuclease domain-containing protein 1 OS=Homo sapiens OX=9606 GN=SND1 PE=1 SV=1	TRUE	1	41606000000	31.52880936	31.57441658	31.68227627	31.47468481	31.46609898	31.5529425	31.83741188	31.71660343	31.84396097	31.74890681	31.74431047	31.82564438	-0.097258641	0.934807594	0.335609349	0.535125656	-0.026371538	0.981886697	0.745066087	0.833644444
1616	P52565	Rho GDP-dissociation inhibitor 1 OS=Homo sapiens OX=9606 GN=ARHGDIA PE=1 SV=3	TRUE	1	41584000000	31.73369769	31.46116153	31.74534292	31.8314945	31.8338925	31.7941	31.67295164	31.69964305	31.82394802	31.65008307	31.20858544	31.63522862	0.173094956	1.127474618	0.177005209	0.370953072	-0.234215193	0.850147342	0.156807746	0.31296061
2358	Q15181	Inorganic pyrophosphatase OS=Homo sapiens OX=9606 GN=PPA1 PE=1 SV=2	TRUE	1	41577000000	31.67078885	31.69597765	31.74894447	31.74679925	31.615852	31.7278638	31.67106946	31.65847837	31.7774319	31.6279211	31.69491731	31.53416007	-0.008398642	0.994195417	0.928997196	0.967617105	-0.083327083	0.943878402	0.353594673	0.523514867
341	O43390	Heterogeneous nuclear ribonucleoprotein R OS=Homo sapiens OX=9606 GN=HNRNPR PE=1 SV=1	TRUE	1	41550000000	31.69123442	31.64533303	31.73912282	31.55531106	31.51411136	31.63930949	31.71783766	31.67570321	31.80909411	31.67670355	31.58401456	31.81717384	-0.122319451	0.918709434	0.223875606	0.423528943	-0.041581013	0.971589624	0.67058486	0.784579594
1365	P37837	Transaldolase OS=Homo sapiens OX=9606 GN=TALDO1 PE=1 SV=2	TRUE	1	41381000000	31.84243751	31.9506213	31.78850364	31.50570257	31.52667189	31.41668375	31.66765502	31.65147469	31.68658374	31.74249943	31.53335628	31.65550019	-0.377501413	0.769769592	0.007774865	0.058389369	-0.024785852	0.982966496	0.776590829	0.854687093
940	P12270	Nucleoprotein TPR OS=Homo sapiens OX=9606 GN=TPR PE=1 SV=3	TRUE	1	41286000000	33.36802568	31.02535389	31.22131121	31.37241069	31.44034021	31.52280396	31.44142062	31.37537988	31.38075765	31.54462662	31.50428	31.60606182	-0.426378645	0.744127301	0.524298266	0.7047241	0.152470096	1.111470838	0.081594881	0.204868409
1833	P62851	40S ribosomal protein S25 OS=Homo sapiens OX=9606 GN=RPS25 PE=1 SV=1	TRUE	1	41257000000	32.02501236	31.76759962	31.8966146	31.43317362	31.54374189	31.46220239	31.45517422	31.54313642	31.26405128	31.80049287	31.85446889	31.81420452	-0.41670289	0.749134729	0.008174717	0.060413508	0.402268122	1.321583996	0.00657985	0.040778003
842	P08243	Asparagine synthetase [glutamine-hydrolyzing] OS=Homo sapiens OX=9606 GN=ASNS PE=1 SV=4	TRUE	1	41201000000	29.39932774	29.90404481	29.73286144	31.8058582	31.57976345	31.83893305	31.1863521	31.29166749	31.11532247	32.50139435	32.7064748	32.49086442	2.062773567	4.177887273	1.87846E-05	0.003100433	1.368463836	2.581954962	1.33393E-05	0.001687424
2346	Q15084	Protein disulfide-isomerase A6 OS=Homo sapiens OX=9606 GN=PDIA6 PE=1 SV=1	TRUE	1	41113000000	31.67523408	31.69848584	31.82734215	31.8162248	31.68089864	31.82557968	31.66710012	31.56705588	31.55420009	31.56611702	31.41458626	31.63906048	0.040547017	1.028503723	0.695061727	0.827348968	-0.056197442	0.961795818	0.560163314	0.701778638
1579	P51149	Ras-related protein Rab-7a OS=Homo sapiens OX=9606 GN=RAB7A PE=1 SV=1	TRUE	1	40723000000	31.61300901	31.66633237	31.76546948	31.72791156	31.63701178	31.7081626	31.73116144	31.63758475	31.53592323	31.61515442	31.44301213	31.67615368	0.009425029	1.006554319	0.922162188	0.963492518	-0.056783061	0.961405485	0.591062923	0.724589164
1409	P42166	Lamina-associated polypeptide 2, isoform alpha OS=Homo sapiens OX=9606 GN=TMPO PE=1 SV=2	TRUE	1	40691000000	31.48369857	31.25481554	31.35825747	31.6182221	31.63800366	31.55232766	31.8310678	31.81894845	31.83006626	31.73832113	31.67268801	31.78945568	0.237260614	1.178752323	0.057792703	0.187979109	-0.093205902	0.937437296	0.24152053	0.409452029
3307	Q92597	Protein NDRG1 OS=Homo sapiens OX=9606 GN=NDRG1 PE=1 SV=1	TRUE	1	40536000000	32.24885543	32.25085203	32.41692791	32.77467055	32.6673373	32.7927065	29.5257955	29.45225961	29.40957288	29.61439836	29.5891944	29.5349311	0.439359661	1.356002333	0.004788178	0.0429395	0.116965294	1.08445132	0.167598721	0.327583595
1333	P35637	RNA-binding protein FUS OS=Homo sapiens OX=9606 GN=FUS PE=1 SV=1	TRUE	1	40455000000	31.45430681	31.31286751	31.31298888	31.60589387	31.61992981	31.54897571	31.86700086	31.94296155	31.80015394	31.63598612	31.63914529	31.73642625	0.231545394	1.174091947	0.047041007	0.167642235	-0.199519564	0.870840516	0.047175453	0.143327802
192	O00567	Nucleolar protein 56 OS=Homo sapiens OX=9606 GN=NOP56 PE=1 SV=4	TRUE	1	40380000000	31.63650953	31.4858175	31.52968601	31.54923315	31.52850659	31.66767519	31.56588948	31.46014801	31.48536936	31.81507469	31.87317272	31.90186169	0.031133964	1.021814961	0.758225145	0.865673751	0.359567421	1.283041131	0.003267027	0.027074151
1560	P50454	Serpin H1 OS=Homo sapiens OX=9606 GN=SERPINH1 PE=1 SV=2	TRUE	1	40145000000	31.57534864	31.59669254	31.60067469	31.79185254	31.65618696	31.72781291	31.57221038	31.45331387	31.65768946	31.60931572	31.61000356	31.67891349	0.134378843	1.097620128	0.178997642	0.372972266	0.071673024	1.050934695	0.430101864	0.594819535
2518	Q3ZCM7	Tubulin beta-8 chain OS=Homo sapiens OX=9606 GN=TUBB8 PE=1 SV=2	TRUE	2	39987000000	31.34881757	31.47914265	31.61084262	31.52942329	31.76726754	31.85442967	31.63199584	31.68038787	31.80143321	31.54071198	31.87023402	31.27865511	0.23743922	1.178898262	0.120874952	0.293196681	-0.141405268	0.90663561	0.422463068	0.588601768
233	O14818	Proteasome subunit alpha type-7 OS=Homo sapiens OX=9606 GN=PSMA7 PE=1 SV=1	TRUE	1	39740000000	31.65692772	31.626767	31.61000254	31.62517815	31.67983762	31.70785601	31.53096255	31.56499644	31.61818055	31.64266523	31.53475048	31.58771309	0.039724841	1.027917758	0.65600529	0.800571945	0.016996422	1.011850692	0.825253383	0.891364842
899	P10599	Thioredoxin OS=Homo sapiens OX=9606 GN=TXN PE=1 SV=3	TRUE	1	39631000000	31.66788211	32.02346189	31.77571894	31.75617736	31.42372012	31.74167691	31.48217827	31.46971454	31.70445882	31.32620486	31.53669444	31.29975542	-0.181829515	0.88158433	0.271446298	0.472386214	-0.164565636	0.8921971	0.191940735	0.356757607
4396	Q9NZM1	Myoferlin OS=Homo sapiens OX=9606 GN=MYOF PE=1 SV=1	TRUE	1	39628000000	31.71721553	31.6230654	31.83189584	31.84087878	31.89611951	31.81782883	31.30589922	31.29186952	31.30276101	31.54170416	31.46529428	31.61443718	0.127550119	1.092437027	0.240489226	0.442332242	0.240301955	1.181239868	0.019789823	0.081606931
4842	Q9Y617	Phosphoserine aminotransferase OS=Homo sapiens OX=9606 GN=PSAT1 PE=1 SV=2	TRUE	1	39578000000	30.22128557	30.38464875	30.02958165	31.87652038	31.70643165	31.56582142	31.41460925	31.51948421	31.37206882	32.2911827	32.32015739	32.19895637	1.504419162	2.837104247	4.70011E-05	0.004026179	0.834711388	1.783500213	7.04429E-05	0.003189208
972	P14314	Glucosidase 2 subunit beta OS=Homo sapiens OX=9606 GN=PRKCSH PE=1 SV=2	TRUE	1	39467000000	31.51352554	31.53666463	31.75271154	31.52715419	31.44162146	31.45706842	31.6681463	31.67774341	31.65389716	31.67951494	31.54942974	31.69020475	-0.12568588	0.916568188	0.279573287	0.480856691	-0.026879147	0.981541283	0.735637601	0.828266314
924	P11413	Glucose-6-phosphate 1-dehydrogenase OS=Homo sapiens OX=9606 GN=G6PD PE=1 SV=4	TRUE	1	39229000000	31.46945024	31.6249274	31.51912989	31.45074851	31.3727217	31.4171464	31.7088677	31.71801317	31.83001696	31.66534278	31.65449246	31.5668507	-0.124296971	0.91745101	0.226228446	0.42674918	-0.123403962	0.918019076	0.16578924	0.325999119
1246	P30086	Phosphatidylethanolamine-binding protein 1 OS=Homo sapiens OX=9606 GN=PEBP1 PE=1 SV=3	TRUE	1	39202000000	31.7304243	31.93453138	31.83301606	31.56162537	31.5120083	31.45399108	31.65458468	31.61654379	31.74790089	31.40032041	31.27339251	31.29526763	-0.323448996	0.799157078	0.01755561	0.096181336	-0.350016272	0.784575248	0.005426887	0.036462565
2065	Q09028	Histone-binding protein RBBP4 OS=Homo sapiens OX=9606 GN=RBBP4 PE=1 SV=3	TRUE	1	39083000000	31.60252413	31.3173963	31.53939719	31.43697151	31.49897108	31.60116632	31.87678139	31.88688444	31.82363376	31.43104618	31.38176286	31.53179822	0.025930429	1.018136101	0.830231084	0.912826965	-0.414230775	0.750419501	0.002025015	0.02011453
1052	P18085	ADP-ribosylation factor 4 OS=Homo sapiens OX=9606 GN=ARF4 PE=1 SV=3	TRUE	1	39037000000	31.5230271	31.57102938	31.5872477	31.79394453	31.77318306	31.57046569	31.52980805	31.4618431	31.56254545	31.58738279	31.64023929	31.47850521	0.152096368	1.11118295	0.187963268	0.383282732	0.050643564	1.035726843	0.55393471	0.697384858
3241	Q8WUM4	Programmed cell death 6-interacting protein OS=Homo sapiens OX=9606 GN=PDCD6IP PE=1 SV=1	TRUE	1	38892000000	31.68152653	31.83215607	31.76522304	31.67503225	31.78536907	31.62712899	31.37905645	31.46687272	31.45713713	31.50625595	31.41214024	31.39764799	-0.063791778	0.956746234	0.536903892	0.713268055	0.004325955	1.003003024	0.955989761	0.973534476
331	O43242	26S proteasome non-ATPase regulatory subunit 3 OS=Homo sapiens OX=9606 GN=PSMD3 PE=1 SV=2	TRUE	1	38877000000	31.49282324	31.46346805	31.45800891	31.63395554	31.5962647	31.59081204	31.53946691	31.55702748	31.59925305	31.70176746	31.61999457	31.68311291	0.135577356	1.098532351	0.153905644	0.33926947	0.1030425	1.074036111	0.194944663	0.360222675
778	P05141	ADP/ATP translocase 2 OS=Homo sapiens OX=9606 GN=SLC25A5 PE=1 SV=7	TRUE	1	38869000000	31.54068271	31.51882721	31.55822833	31.34471759	31.19229172	31.24436477	31.86629057	31.91654952	31.7669699	31.54179912	31.56090774	31.64777468	-0.278788056	0.82428317	0.022139052	0.108685022	-0.266442821	0.831366879	0.017117355	0.074156995
879	P09960	Leukotriene A-4 hydrolase OS=Homo sapiens OX=9606 GN=LTA4H PE=1 SV=2	TRUE	1	38769000000	31.66905975	31.58940532	31.62237156	31.73948088	31.57826348	31.54940902	31.41073671	31.57132642	31.61504299	31.56328363	31.54235902	31.51961415	-0.004561082	0.996843491	0.964076091	0.986084238	0.009383559	1.006525386	0.915172045	0.94961519
1561	P50502	Hsc70-interacting protein OS=Homo sapiens OX=9606 GN=ST13 PE=1 SV=2	TRUE	3	38563000000	31.54463356	31.74966547	31.55299875	31.5909186	31.52883044	31.4162824	31.67252013	31.69521923	31.64268935	31.41167932	31.55854394	31.45287965	-0.103755444	0.930607395	0.372409205	0.569917849	-0.195775267	0.873103587	0.044283021	0.139066658
1831	P62841	40S ribosomal protein S15 OS=Homo sapiens OX=9606 GN=RPS15 PE=1 SV=2	TRUE	1	38456000000	31.35845523	31.63294949	31.60248507	31.29055357	31.55955742	31.81906501	31.49557679	31.44676588	31.71457914	31.49347479	31.64748098	31.61331194	0.025095408	1.017546982	0.885645966	0.946343238	0.032448635	1.022746525	0.763876031	0.846285116
1608	P52209	6-phosphogluconate dehydrogenase, decarboxylating OS=Homo sapiens OX=9606 GN=PGD PE=1 SV=3	TRUE	1	38399000000	31.57635853	31.60223482	31.45600549	31.63104106	31.33025764	31.51852361	31.78221551	31.71183563	31.75066516	31.53278276	31.34328274	31.42326379	-0.051592177	0.964870897	0.671295995	0.810764302	-0.315129003	0.803779115	0.009423787	0.050349948
1861	P63173	60S ribosomal protein L38 OS=Homo sapiens OX=9606 GN=RPL38 PE=1 SV=2	TRUE	1	38355000000	31.56007788	31.64223225	31.55936049	31.615091	31.71345048	31.67271632	31.32354873	31.47777079	31.46192064	31.60291192	31.68628824	31.45097501	0.079862392	1.056917224	0.399386558	0.592233622	0.158978335	1.116496195	0.153498228	0.308214695
805	P06753	Tropomyosin alpha-3 chain OS=Homo sapiens OX=9606 GN=TPM3 PE=1 SV=2	TRUE	1	38211000000	31.63557782	31.70575726	31.49391237	31.70025719	31.79887993	31.7898299	31.39304356	31.49825514	31.38010404	31.39752804	31.53526379	31.37858671	0.151239851	1.110523445	0.182700688	0.37778376	0.013325267	1.009279158	0.878757874	0.928234737
2617	Q5TZA2	Rootletin OS=Homo sapiens OX=9606 GN=CROCC PE=1 SV=1	TRUE	1	38080000000	31.70745804	31.67646155	31.61598007	31.74362536	32.17211814	31.58804503	31.11505954	31.14171927	30.96373112	31.57145595	31.67432274	31.45414692	0.167962956	1.123471055	0.356811727	0.555566269	0.493138559	1.407503548	0.002598795	0.023383717
1332	P35613	Basigin OS=Homo sapiens OX=9606 GN=BSG PE=1 SV=2	TRUE	1	38016000000	31.91675841	31.78904463	31.92704861	31.73912465	31.74405694	31.74875563	31.34221946	31.2784716	31.27998099	31.22245255	31.26396302	31.23460687	-0.133638143	0.911529882	0.187299606	0.382702179	-0.059883205	0.959341781	0.41697265	0.583648575
2359	Q15185	Prostaglandin E synthase 3 OS=Homo sapiens OX=9606 GN=PTGES3 PE=1 SV=1	TRUE	1	37980000000	31.86251166	31.85489368	31.45654943	31.84373909	31.20041424	31.78979735	31.44844188	31.29153068	31.62401497	31.31597087	31.37644279	31.36887885	-0.113334697	0.924448786	0.62516699	0.780556415	-0.100898342	0.932452188	0.37601353	0.545301965
1793	P62195	26S proteasome regulatory subunit 8 OS=Homo sapiens OX=9606 GN=PSMC5 PE=1 SV=1	TRUE	1	37816000000	31.50928214	31.53998737	31.47437286	31.54078354	31.62616302	31.50221181	31.31450362	31.62610254	31.56152994	31.49732046	31.6844156	31.62276274	0.048505334	1.034192921	0.603406666	0.765246293	0.100787564	1.072358701	0.408853503	0.576338961
384	O43776	Asparagine--tRNA ligase, cytoplasmic OS=Homo sapiens OX=9606 GN=NARS PE=1 SV=1	TRUE	1	37518000000	31.29243298	31.22905701	31.31758223	31.63752185	31.47315221	31.50584749	31.48762903	31.47752082	31.49120013	31.76435076	31.75593735	31.73529823	0.259149779	1.196773204	0.034264282	0.140071914	0.266412119	1.202812794	0.007591888	0.043963367
1836	P62873	Guanine nucleotide-binding protein G(I)/G(S)/G(T) subunit beta-1 OS=Homo sapiens OX=9606 GN=GNB1 PE=1 SV=3	TRUE	1	37383000000	31.64920531	31.61460892	31.54120521	31.50394105	31.51634378	31.52592019	31.50672423	31.53297012	31.57032568	31.41721792	31.51394931	31.44839081	-0.086271474	0.941954008	0.354613953	0.553402482	-0.076820662	0.94814482	0.324712977	0.495008237
125	H3BNC9	Uncharacterized protein OS=Homo sapiens OX=9606 PE=3 SV=2	TRUE	2	37371000000	31.53831575	31.67768919	31.56839782	31.5399108	31.48793453	31.67189972	31.5771919	31.57827739	31.64288993	31.32099158	31.22290209	31.41981245	-0.028219235	0.980629974	0.786918252	0.884664048	-0.278217695	0.82460911	0.016748227	0.073729914
781	P05198	Eukaryotic translation initiation factor 2 subunit 1 OS=Homo sapiens OX=9606 GN=EIF2S1 PE=1 SV=3	TRUE	1	37341000000	31.31480423	31.16888832	31.25709983	31.67775492	31.62213333	31.62731238	31.49380991	31.59297336	31.53652118	31.49761397	31.68862058	31.68861075	0.395469418	1.31537068	0.00496837	0.044092941	0.083846951	1.059840343	0.378576367	0.548050135
2047	Q07955	Serine/arginine-rich splicing factor 1 OS=Homo sapiens OX=9606 GN=SRSF1 PE=1 SV=2	TRUE	1	37262000000	31.49666427	31.28543828	31.34789208	31.41219605	31.31221105	31.37976621	31.73652807	31.70023708	31.62030976	31.55077232	31.64370254	31.61499939	-0.008607108	0.994051769	0.934091722	0.970218121	-0.082533554	0.944397709	0.315811255	0.4854554
1301	P33993	DNA replication licensing factor MCM7 OS=Homo sapiens OX=9606 GN=MCM7 PE=1 SV=4	TRUE	1	37200000000	31.72007172	31.67739774	31.55995438	30.74113604	30.82206479	30.88843767	31.9154961	31.97577279	32.01165375	31.30164945	31.2853253	31.47791156	-0.835261781	0.560481329	0.000164598	0.006320867	-0.612678776	0.653981271	0.000517336	0.009323503
1832	P62847	40S ribosomal protein S24 OS=Homo sapiens OX=9606 GN=RPS24 PE=1 SV=1	TRUE	1	37169000000	31.61333048	31.85971108	31.65006943	31.42373768	31.37218539	31.60271691	31.15788454	31.37524119	31.49657867	31.46939919	31.50430956	31.56775396	-0.241490336	0.845871057	0.089470666	0.2443991	0.170586098	1.125515635	0.170093574	0.330143504
1166	P25205	DNA replication licensing factor MCM3 OS=Homo sapiens OX=9606 GN=MCM3 PE=1 SV=3	TRUE	1	37167000000	31.64734244	31.74936499	31.50675817	31.06344469	31.16442235	31.00863821	31.83275356	31.90141919	31.86701234	31.29898496	31.34978278	31.38392006	-0.55565345	0.680348834	0.002261923	0.027579352	-0.522832429	0.696004033	0.00040444	0.008444166
2134	Q13185	Chromobox protein homolog 3 OS=Homo sapiens OX=9606 GN=CBX3 PE=1 SV=4	TRUE	1	37108000000	31.21354039	31.48461955	31.31396277	31.31470622	31.57359221	31.54006742	31.40188226	31.73373226	31.78010749	31.45713853	31.58917789	31.60926374	0.138747713	1.100949056	0.309212413	0.50883212	-0.086713949	0.941665155	0.518772098	0.670242954
1434	P43487	Ran-specific GTPase-activating protein OS=Homo sapiens OX=9606 GN=RANBP1 PE=1 SV=1	TRUE	1	37011000000	31.44805545	31.44529663	31.43495811	31.61842339	31.63657312	31.61773656	31.67050049	31.63872511	31.79723534	31.29831091	31.22566109	31.22356548	0.181474294	1.134042174	0.069499494	0.209980456	-0.452974487	0.730535108	0.001555224	0.017510515
1478	P48047	ATP synthase subunit O, mitochondrial OS=Homo sapiens OX=9606 GN=ATP5PO PE=1 SV=1	TRUE	2	36986000000	31.37619376	31.62482451	31.46404952	31.40676301	31.40844803	31.39743225	31.58890265	31.525787	31.60014845	31.551568	31.44912266	31.61283747	-0.084141502	0.943345721	0.439700908	0.630409028	-0.03376999	0.976864258	0.685062367	0.795049445
945	P12814	Alpha-actinin-1 OS=Homo sapiens OX=9606 GN=ACTN1 PE=1 SV=2	TRUE	1	36984000000	31.55081704	31.56632554	31.45956216	31.7143175	31.6974931	31.7224616	31.33118983	31.3655187	31.33672386	31.5236661	31.4615001	31.39166448	0.18585582	1.137491544	0.07607946	0.2217495	0.114466096	1.082574339	0.17219472	0.332410005
2908	Q86V81	THO complex subunit 4 OS=Homo sapiens OX=9606 GN=ALYREF PE=1 SV=3	TRUE	1	36978000000	31.35368539	31.05555819	31.39914189	31.62428735	31.59533773	31.69506196	31.64095295	31.62855908	31.37491282	31.45764514	31.49044077	31.66798088	0.368767189	1.291248962	0.025452912	0.118578251	-0.009452684	0.993469317	0.935760971	0.96307919
3665	Q99460	26S proteasome non-ATPase regulatory subunit 1 OS=Homo sapiens OX=9606 GN=PSMD1 PE=1 SV=2	TRUE	1	36708000000	31.43582838	31.45298366	31.53034734	31.45878991	31.40024837	31.53988785	31.53987519	31.57773495	31.59184394	31.43561417	31.50402167	31.49374429	-0.006744419	0.995336035	0.943620727	0.977151604	-0.092024649	0.938205167	0.23305691	0.401901903
1665	P54727	UV excision repair protein RAD23 homolog B OS=Homo sapiens OX=9606 GN=RAD23B PE=1 SV=1	TRUE	1	36669000000	31.56661364	31.53564562	31.55477725	31.63634302	31.59777501	31.62640432	31.36076877	31.35266958	31.33680558	31.47027942	31.4741747	31.47770742	0.067828615	1.048137955	0.442571091	0.632502253	0.123972538	1.089731369	0.11046523	0.250190077
2555	Q58FF8	Putative heat shock protein HSP 90-beta 2 OS=Homo sapiens OX=9606 GN=HSP90AB2P PE=1 SV=2	TRUE	1	36108000000	31.23943268	31.80256005	31.54597244	31.50866401	31.24063265	31.64022373	31.44688822	31.31807313	31.64729374	31.47543902	31.10023318	31.47881521	-0.066148261	0.95518477	0.734119634	0.852410369	-0.119255897	0.920662381	0.452863022	0.614322549
1811	P62316	Small nuclear ribonucleoprotein Sm D2 OS=Homo sapiens OX=9606 GN=SNRPD2 PE=1 SV=1	TRUE	1	36076000000	31.44088283	31.14347672	31.29324188	31.53291815	31.42067733	31.41868661	31.62173385	31.67748729	31.3489121	31.58094293	31.49141534	31.59535118	0.164893552	1.121083357	0.195361705	0.392922784	0.006525407	1.004533312	0.955088859	0.973534476
4269	Q9NUJ1	Mycophenolic acid acyl-glucuronide esterase, mitochondrial OS=Homo sapiens OX=9606 GN=ABHD10 PE=1 SV=1	TRUE	1	36030000000	31.48805016	31.10166791	31.54428589	31.46229012	31.50184594	31.47594524	31.69731305	31.62267456	31.57283287	31.29718901	31.38576631	31.45699345	0.102025778	1.073279463	0.49942293	0.684320674	-0.250957239	0.840338659	0.023742041	0.091785908
1726	P60228	Eukaryotic translation initiation factor 3 subunit E OS=Homo sapiens OX=9606 GN=EIF3E PE=1 SV=1	TRUE	1	35849000000	31.39496685	31.54547671	31.43507821	31.44014013	31.45445186	31.34535191	31.4013134	31.38448677	31.45150849	31.62315196	31.451026	31.57097798	-0.045192623	0.96916041	0.648255336	0.795128709	0.135949093	1.098815444	0.142687561	0.293495552
1059	P18754	Regulator of chromosome condensation OS=Homo sapiens OX=9606 GN=RCC1 PE=1 SV=1	TRUE	1	35475000000	31.42025793	31.23228584	31.40408871	31.36990216	31.44466285	31.43729456	31.53288064	31.48814759	31.17948948	31.58108641	31.62087631	31.5870071	0.065075695	1.046139827	0.530322042	0.708187609	0.196150699	1.145637561	0.140286836	0.291025692
2336	Q15046	Lysine--tRNA ligase OS=Homo sapiens OX=9606 GN=KARS PE=1 SV=3	TRUE	1	35128000000	31.46852361	31.40141375	31.31530224	31.50953827	31.60667291	31.41195223	31.41614541	31.46073475	31.42949603	31.33758324	31.51826002	31.39086428	0.114307936	1.082455664	0.301590059	0.501346809	-0.019889551	0.986308211	0.81263996	0.883063282
4774	Q9Y3U8	60S ribosomal protein L36 OS=Homo sapiens OX=9606 GN=RPL36 PE=1 SV=3	TRUE	1	34953000000	31.56120913	31.58461214	31.59870669	31.27879273	31.26719012	31.23300307	31.3441715	31.37508634	31.4084429	31.5045005	31.45645098	31.45179534	-0.321847353	0.800044774	0.008624926	0.061741845	0.095015361	1.06807678	0.21810355	0.387399772
3967	Q9H0A0	RNA cytidine acetyltransferase OS=Homo sapiens OX=9606 GN=NAT10 PE=1 SV=2	TRUE	1	34854000000	31.52912652	31.37486871	31.45020521	31.48208067	31.5383792	31.40419171	31.43478442	31.36447046	31.16815101	31.45313389	31.47417404	31.43080043	0.02348371	1.016410871	0.813442699	0.901898557	0.130234155	1.094471323	0.218823665	0.388009409
2166	Q13435	Splicing factor 3B subunit 2 OS=Homo sapiens OX=9606 GN=SF3B2 PE=1 SV=2	TRUE	1	34799000000	31.52307214	31.5263617	31.32903515	31.23367218	31.13537302	31.27514254	31.75582098	31.59483131	31.43845306	31.34848517	31.32158845	31.40982943	-0.244760422	0.843955934	0.057685829	0.18782177	-0.23640077	0.848860407	0.06472737	0.177320012
1790	P62140	Serine/threonine-protein phosphatase PP1-beta catalytic subunit OS=Homo sapiens OX=9606 GN=PPP1CB PE=1 SV=3	TRUE	1	34792000000	31.49862818	31.50889619	31.39919842	31.54886854	31.32289968	31.3706947	31.48171921	31.33705665	31.45523263	31.40917959	31.3268659	31.38143872	-0.054753292	0.962759066	0.616777121	0.775578057	-0.052174758	0.964481347	0.529473573	0.678482821
783	P05386	60S acidic ribosomal protein P1 OS=Homo sapiens OX=9606 GN=RPLP1 PE=1 SV=1	TRUE	1	34780000000	31.20884415	31.55221002	31.47151368	31.50819571	31.17315468	31.60866701	31.36368624	31.29085968	31.56943081	31.35751167	31.34473074	31.45853077	0.01914985	1.013362151	0.909466321	0.955035643	-0.021067852	0.985502986	0.841249524	0.903198753
819	P07384	Calpain-1 catalytic subunit OS=Homo sapiens OX=9606 GN=CAPN1 PE=1 SV=1	TRUE	1	34760000000	31.55036667	31.45901043	31.6049539	31.36027386	31.4186718	31.37763711	31.55328546	31.51775554	31.60966106	31.15632818	31.24883486	31.1593123	-0.152582743	0.899638468	0.14238326	0.324488527	-0.372075575	0.772670073	0.002751976	0.024123609
1668	P54819	Adenylate kinase 2, mitochondrial OS=Homo sapiens OX=9606 GN=AK2 PE=1 SV=2	TRUE	1	34706000000	31.66888132	31.56715846	31.62417957	31.55700052	31.49652737	31.55094923	31.48124275	31.33788666	31.23076475	31.16263685	31.19425247	31.13560431	-0.085247411	0.94262287	0.363692189	0.562443058	-0.185800175	0.879161324	0.088628018	0.216954529
1182	P26368	Splicing factor U2AF 65 kDa subunit OS=Homo sapiens OX=9606 GN=U2AF2 PE=1 SV=4	TRUE	1	34638000000	31.29571686	31.39862465	31.48462774	31.46751903	31.43779017	31.41091527	31.43021498	31.3494708	31.34971354	31.42012872	31.36554887	31.52330533	0.045751741	1.032220896	0.644941872	0.793195495	0.059861197	1.042365469	0.48037981	0.636605642
1792	P62191	26S proteasome regulatory subunit 4 OS=Homo sapiens OX=9606 GN=PSMC1 PE=1 SV=1	TRUE	1	34579000000	31.53778163	31.36998951	31.05559624	31.41397509	31.44656325	31.4539729	31.35787612	31.40867461	31.38983847	31.48358881	31.54552343	31.45561675	0.11704795	1.084513454	0.446026934	0.636362733	0.109446597	1.078814335	0.17245659	0.332766171
4619	Q9UMS4	Pre-mRNA-processing factor 19 OS=Homo sapiens OX=9606 GN=PRPF19 PE=1 SV=1	TRUE	1	34566000000	31.36992423	31.39835527	31.46496593	31.33924344	31.27826996	31.38284193	31.367676	31.41557003	31.35247548	31.36191286	31.42987091	31.68328285	-0.077630036	0.947613045	0.414659187	0.608078016	0.113115038	1.081561002	0.330068434	0.499867723
2042	Q07666	KH domain-containing, RNA-binding, signal transduction-associated protein 1 OS=Homo sapiens OX=9606 GN=KHDRBS1 PE=1 SV=1	TRUE	1	34148000000	31.30433835	31.29235846	31.29003357	30.90236697	31.14750963	31.20112581	31.59191262	31.59141373	31.39858022	31.58518212	31.62421426	31.50089535	-0.211909324	0.863393823	0.108275872	0.274294424	0.042795054	1.030107608	0.652706025	0.773357745
1276	P31930	Cytochrome b-c1 complex subunit 1, mitochondrial OS=Homo sapiens OX=9606 GN=UQCRC1 PE=1 SV=3	TRUE	1	34046000000	31.39926351	31.2946045	31.41302956	31.33948663	31.30319506	31.3591513	31.41690906	31.30745825	31.35126841	31.47484321	31.38377533	31.56523096	-0.035021525	0.976017199	0.705520642	0.833520506	0.116071259	1.083779497	0.215070885	0.383825675
4262	Q9NTK5	Obg-like ATPase 1 OS=Homo sapiens OX=9606 GN=OLA1 PE=1 SV=2	TRUE	1	34018000000	31.30260444	31.32646788	31.35606345	31.50105546	31.54688197	31.51037824	31.20905072	31.24011547	31.34478794	31.42928201	31.47315921	31.41140477	0.191059966	1.141602157	0.063002022	0.198988451	0.173297283	1.127632749	0.063923842	0.176241311
2314	Q14980	Nuclear mitotic apparatus protein 1 OS=Homo sapiens OX=9606 GN=NUMA1 PE=1 SV=2	TRUE	1	33849000000	31.47323177	31.25862784	31.23268696	31.00584968	31.07565344	31.02398741	31.71825684	31.73612635	31.54585941	31.48639515	31.32557569	31.37099737	-0.286352011	0.819972817	0.035032582	0.141681968	-0.272424795	0.827926846	0.027180061	0.100517147
1644	P53618	Coatomer subunit beta OS=Homo sapiens OX=9606 GN=COPB1 PE=1 SV=3	TRUE	1	33647000000	31.17319415	31.30184854	31.38864194	31.53776996	31.47006791	31.57602542	31.27397872	31.36802313	31.25902407	31.36317827	31.45464837	31.27954584	0.240059548	1.181041409	0.05462307	0.182297703	0.065448855	1.046410451	0.462168486	0.623241792
2010	Q04760	Lactoylglutathione lyase OS=Homo sapiens OX=9606 GN=GLO1 PE=1 SV=4	TRUE	1	33636000000	31.51060641	31.75892245	31.5578867	31.51931366	31.50252945	31.36939652	31.23408282	31.31378354	31.26408634	31.25701589	31.01651937	31.08078745	-0.145391978	0.904133692	0.237329567	0.439449586	-0.152543331	0.899663045	0.147959551	0.300886065
4719	Q9Y2X3	Nucleolar protein 58 OS=Homo sapiens OX=9606 GN=NOP58 PE=1 SV=1	TRUE	1	33626000000	31.22757796	31.07170713	31.19776674	31.39397717	31.35193735	31.48042473	31.45810409	31.33914635	31.44867756	31.44792601	31.37602449	31.54148377	0.243095806	1.183529615	0.045672763	0.165366023	0.039835424	1.027996551	0.649800156	0.771402283
1812	P62318	Small nuclear ribonucleoprotein Sm D3 OS=Homo sapiens OX=9606 GN=SNRPD3 PE=1 SV=1	TRUE	1	33175000000	31.46208884	31.20691719	31.41847708	31.29620892	31.38990598	31.35023204	31.3356717	31.35264227	31.2396645	31.41109066	31.3889647	31.38380374	-0.017045387	0.988254561	0.87868875	0.94269767	0.085293543	1.06090358	0.283544433	0.453018055
1292	P33176	Kinesin-1 heavy chain OS=Homo sapiens OX=9606 GN=KIF5B PE=1 SV=1	TRUE	1	33110000000	31.29330796	31.37865058	31.14311774	31.47239934	31.4518832	31.33594433	31.34576373	31.33872048	31.15294318	31.45072174	31.49260781	31.30489239	0.148383531	1.10832695	0.211085426	0.411500424	0.136931517	1.099563953	0.209679282	0.377019478
1132	P22695	Cytochrome b-c1 complex subunit 2, mitochondrial OS=Homo sapiens OX=9606 GN=UQCRC2 PE=1 SV=3	TRUE	1	32983000000	31.2171817	31.16645194	31.34296944	31.28865513	31.29351782	31.25530283	31.4905843	31.30058909	31.22832684	31.47379108	31.44228366	31.50387277	0.036957562	1.025947966	0.704956736	0.833333495	0.133482429	1.096938337	0.207632467	0.374906483
1731	P60660	Myosin light polypeptide 6 OS=Homo sapiens OX=9606 GN=MYL6 PE=1 SV=2	TRUE	1	32936000000	31.04081295	31.21315826	31.22211196	31.55674251	31.27527089	31.51876726	31.54860418	31.44292638	31.4854424	31.28305373	31.13622947	31.21862031	0.29156583	1.223967992	0.05255602	0.179065247	-0.279689817	0.823768111	0.013294258	0.063886709
4441	Q9P2J5	Leucine--tRNA ligase, cytoplasmic OS=Homo sapiens OX=9606 GN=LARS PE=1 SV=2	TRUE	1	32859000000	31.41122016	31.37662358	31.58205521	31.41774003	31.39314102	31.40437415	31.09526236	31.17492217	31.25384832	31.42982661	31.28567286	31.22244749	-0.051547915	0.9649005	0.615533498	0.774885767	0.137971371	1.100356774	0.185934032	0.348454148
710	P00367	Glutamate dehydrogenase 1, mitochondrial OS=Homo sapiens OX=9606 GN=GLUD1 PE=1 SV=2	TRUE	2	32796000000	31.3843113	31.2452042	31.44377425	31.36031837	31.28337956	31.33220017	31.42014725	31.21135639	31.29147328	31.27836413	31.35613016	31.40707619	-0.03246388	0.97774904	0.749092831	0.860462133	0.039531189	1.02777979	0.67231418	0.785767197
167	O00303	Eukaryotic translation initiation factor 3 subunit F OS=Homo sapiens OX=9606 GN=EIF3F PE=1 SV=1	TRUE	1	32540000000	31.21710462	31.11355147	31.31734456	31.31876661	31.33760764	31.36502345	31.33805421	31.34257515	31.4196261	31.35480048	31.28315736	31.42507939	0.124465685	1.090103928	0.242307011	0.443712389	-0.012406075	0.991437631	0.877733244	0.928006559
713	P00390	Glutathione reductase, mitochondrial OS=Homo sapiens OX=9606 GN=GSR PE=1 SV=2	TRUE	1	32435000000	31.1530244	31.15215089	31.04117681	31.16609559	31.16833933	31.13939361	31.52747572	31.40401051	31.57972975	31.35560656	31.50416972	31.42248486	0.042492144	1.029891349	0.644705182	0.793141795	-0.076318279	0.948475045	0.413550392	0.58221939
2391	Q15459	Splicing factor 3A subunit 1 OS=Homo sapiens OX=9606 GN=SF3A1 PE=1 SV=1	TRUE	1	32315000000	31.14774829	31.31673378	31.40478394	31.07156782	31.2314733	31.24913932	31.46214604	31.46756538	31.41794462	31.27966812	31.13334946	31.42542952	-0.105695191	0.929357006	0.386620054	0.583622998	-0.169736318	0.88900515	0.134549127	0.284095432
1419	P42677	40S ribosomal protein S27 OS=Homo sapiens OX=9606 GN=RPS27 PE=1 SV=3	TRUE	1	32296000000	31.01935636	31.22456906	31.06284591	31.34820104	31.3880601	31.50004837	31.43995194	30.99358028	31.41607349	31.43493331	31.3611043	31.38189567	0.30984606	1.239575427	0.025371073	0.118465614	0.109442526	1.078811291	0.464260086	0.624775541
1476	P47914	60S ribosomal protein L29 OS=Homo sapiens OX=9606 GN=RPL29 PE=1 SV=2	TRUE	1	32149000000	31.40102866	31.41531838	31.28399283	31.18545358	31.54488556	31.44573417	31.24758599	31.18914748	31.15879141	31.19290212	31.41746268	31.2225141	0.025244481	1.01765213	0.847432702	0.925106528	0.079118008	1.05637203	0.419067055	0.585577453
1962	Q01469	Fatty acid-binding protein 5 OS=Homo sapiens OX=9606 GN=FABP5 PE=1 SV=3	TRUE	1	31991000000	31.53196605	31.47260637	31.33937894	31.68777256	31.34371421	31.06216755	31.24788219	31.28313526	31.36855081	31.04424659	31.25218351	30.94695649	-0.083432345	0.943809537	0.65513514	0.800460984	-0.218727219	0.859323218	0.083779434	0.20876903
1834	P62854	40S ribosomal protein S26 OS=Homo sapiens OX=9606 GN=RPS26 PE=1 SV=3	TRUE	2	31850000000	31.27973864	31.35169565	31.2185547	31.30704129	31.36274669	31.32667714	31.2493587	31.217258	31.39529695	31.243712	31.27752542	31.2896934	0.048825375	1.034422367	0.601798917	0.76438694	-0.016994275	0.988289573	0.840627654	0.902981903
1000	P15559	NAD(P)H dehydrogenase [quinone] 1 OS=Homo sapiens OX=9606 GN=NQO1 PE=1 SV=1	TRUE	1	31751000000	31.09451188	31.20478174	30.97742806	31.33160842	31.25625269	31.27967152	30.95342704	31.04342855	31.111218	31.64650881	31.71604869	31.51966207	0.196936983	1.146262116	0.097353957	0.25758365	0.591381991	1.506689349	0.000747918	0.011706086
3606	Q96PK6	RNA-binding protein 14 OS=Homo sapiens OX=9606 GN=RBM14 PE=1 SV=2	TRUE	1	31672000000	31.34951242	31.37245445	31.1777943	31.28946321	31.53254963	31.2283694	31.39474211	31.41555888	31.305628	30.79851751	31.29757121	31.24415206	0.050207021	1.035413491	0.698300855	0.829716317	-0.258562736	0.835920278	0.14031397	0.291025692
1658	P54136	Arginine--tRNA ligase, cytoplasmic OS=Homo sapiens OX=9606 GN=RARS PE=1 SV=2	TRUE	1	31427000000	31.37672028	31.43592053	31.48005737	31.18372827	31.25246782	31.36747019	31.09532648	31.0258375	31.2704158	31.22077663	31.24236966	31.29279916	-0.163010636	0.893159268	0.142377464	0.324488527	0.121455223	1.087831587	0.234249367	0.402519588
4511	Q9UHD1	Cysteine and histidine-rich domain-containing protein 1 OS=Homo sapiens OX=9606 GN=CHORDC1 PE=1 SV=2	TRUE	1	31387000000	31.24196085	31.31316796	31.18417668	31.28746374	31.4955501	31.3540914	31.21917441	31.15773207	31.28381917	31.20002104	31.24507205	31.28767668	0.132599918	1.096267535	0.238475335	0.440163424	0.024014705	1.016785037	0.760819834	0.844243061
1299	P33991	DNA replication licensing factor MCM4 OS=Homo sapiens OX=9606 GN=MCM4 PE=1 SV=5	TRUE	1	31347000000	31.31746143	31.42326704	31.43238913	30.68413654	30.66785992	30.82868727	31.58586766	31.64020434	31.64948398	30.96979275	31.05760233	31.36645079	-0.664144625	0.631062751	0.000545741	0.012527655	-0.493903369	0.71010124	0.007479992	0.043770675
1300	P33992	DNA replication licensing factor MCM5 OS=Homo sapiens OX=9606 GN=MCM5 PE=1 SV=5	TRUE	1	31239000000	31.44055039	31.56128975	31.37440153	30.63159081	30.58105423	30.48670527	31.73003009	31.74711862	31.54788961	31.06234459	30.96033515	31.19316681	-0.892297119	0.538755606	0.000131309	0.005608235	-0.603063922	0.65835429	0.001264381	0.015361874
1669	P54886	Delta-1-pyrroline-5-carboxylate synthase OS=Homo sapiens OX=9606 GN=ALDH18A1 PE=1 SV=2	TRUE	1	31219000000	31.62211078	31.40012272	31.55363185	31.26916865	31.39981212	31.1973501	31.38144261	31.43195663	31.32614678	30.94172659	30.93469487	30.59364816	-0.236511491	0.848795262	0.075965515	0.221691976	-0.556492134	0.67995344	0.004024831	0.029935905
835	P08133	Annexin A6 OS=Homo sapiens OX=9606 GN=ANXA6 PE=1 SV=3	TRUE	1	31044000000	31.29070371	31.31186882	31.12266056	31.20554192	31.18565634	30.99672511	31.35715336	31.39276348	31.38098524	31.34859567	31.19852879	31.19602436	-0.112436569	0.925024467	0.348448393	0.548406608	-0.129251088	0.914305949	0.153026689	0.307986799
3702	Q99729	Heterogeneous nuclear ribonucleoprotein A/B OS=Homo sapiens OX=9606 GN=HNRNPAB PE=1 SV=2	TRUE	1	31017000000	31.05807831	31.23515734	31.21405061	31.13978494	31.19128002	31.44684555	31.22274751	31.29936463	31.33626091	31.29310221	31.18194358	31.32786291	0.090208083	1.06452371	0.490083547	0.675529452	-0.018488116	0.987266777	0.825621304	0.891538345
1378	P39656	Dolichyl-diphosphooligosaccharide--protein glycosyltransferase 48 kDa subunit OS=Homo sapiens OX=9606 GN=DDOST PE=1 SV=4	TRUE	1	30850000000	31.25694939	31.04654072	31.1240249	31.27621903	31.19443655	31.41601663	31.13497141	31.1998729	31.35528096	31.2795429	31.29441877	31.33743098	0.153052401	1.111919544	0.215467561	0.415270267	0.073755796	1.052452991	0.428768041	0.593923139
3112	Q8NBS9	Thioredoxin domain-containing protein 5 OS=Homo sapiens OX=9606 GN=TXNDC5 PE=1 SV=2	TRUE	1	30803000000	31.22432521	31.25510721	31.54650933	31.1791048	31.20403129	31.20819861	31.21967044	31.33767753	31.28749911	31.0750261	31.14210515	31.21756189	-0.144869018	0.90446149	0.267519072	0.469031658	-0.136717983	0.909586039	0.138351203	0.288578334
4299	Q9NVP1	ATP-dependent RNA helicase DDX18 OS=Homo sapiens OX=9606 GN=DDX18 PE=1 SV=2	TRUE	1	30700000000	31.17595084	31.32382045	31.30487124	31.11411771	31.04760945	31.31935376	31.24300777	31.28044914	30.99969349	31.43298892	31.08176755	31.37788674	-0.107853873	0.927967463	0.377274853	0.57351919	0.12316427	1.089121019	0.397784341	0.564457424
304	O15371	Eukaryotic translation initiation factor 3 subunit D OS=Homo sapiens OX=9606 GN=EIF3D PE=1 SV=1	TRUE	1	30698000000	31.09912636	31.2201408	31.09795743	31.37714878	31.31254498	31.30427592	31.22284537	31.30203601	31.21018065	31.21513331	31.23058283	31.25582146	0.192248362	1.142542921	0.078557901	0.225378467	-0.01117481	0.992284133	0.879243971	0.928234737
1751	P61088	Ubiquitin-conjugating enzyme E2 N OS=Homo sapiens OX=9606 GN=UBE2N PE=1 SV=1	TRUE	1	30658000000	31.46079442	31.45731576	31.36858132	31.34579745	31.36106513	31.24599262	31.11998065	31.10304356	31.14508373	31.0550813	31.14611142	31.07658946	-0.111278767	0.925767122	0.265489643	0.467794573	-0.030108586	0.979346583	0.682984213	0.793708484
4513	Q9UHD8	Septin-9 OS=Homo sapiens OX=9606 GN=SEPT9 PE=1 SV=2	TRUE	1	30648000000	31.28254429	31.36041638	31.16497697	31.3589945	31.37125407	31.23632478	31.27011541	31.33885637	30.97667009	31.23388051	31.23352676	31.02567703	0.052878567	1.03733262	0.618883517	0.775578057	-0.030852522	0.978841706	0.817983975	0.885960482
2415	Q15717	ELAV-like protein 1 OS=Homo sapiens OX=9606 GN=ELAVL1 PE=1 SV=2	TRUE	1	30599000000	31.41141628	31.09132165	31.31524522	31.24244239	31.30071901	31.05770243	31.23534214	31.12681514	31.21400146	31.26627166	31.18522974	31.35943274	-0.072373109	0.951072279	0.594602485	0.758663095	0.078258469	1.055742844	0.382325454	0.550144456
1769	P61586	Transforming protein RhoA OS=Homo sapiens OX=9606 GN=RHOA PE=1 SV=1	TRUE	1	30369000000	31.31761818	31.40090561	31.39814318	31.34278066	31.39798908	31.37422758	31.10404154	31.06594713	31.19149297	30.88023458	31.046783	31.1595896	-0.000556553	0.999614302	0.99502798	0.998214431	-0.091624822	0.938465216	0.394462613	0.561706434
1030	P17174	Aspartate aminotransferase, cytoplasmic OS=Homo sapiens OX=9606 GN=GOT1 PE=1 SV=3	TRUE	1	30348000000	30.65481315	30.6551895	30.67970019	31.44518504	31.26433309	31.32280725	31.23424667	31.26535787	31.2618901	31.5399032	31.40701456	31.43726771	0.680874179	1.603110842	0.000385834	0.010712095	0.207563608	1.154736442	0.032934717	0.114668529
2279	Q14566	DNA replication licensing factor MCM6 OS=Homo sapiens OX=9606 GN=MCM6 PE=1 SV=1	TRUE	1	30077000000	31.498809	31.22746727	31.25350385	30.66798253	30.55768635	30.89816586	31.43357796	31.48359611	31.69886634	31.07598168	31.01524892	31.19748242	-0.618648456	0.651280774	0.004365079	0.040305868	-0.442442465	0.735887705	0.006307122	0.039561169
2591	Q5SSJ5	Heterochromatin protein 1-binding protein 3 OS=Homo sapiens OX=9606 GN=HP1BP3 PE=1 SV=1	TRUE	1	29933000000	31.37949489	31.15696838	31.43477713	31.04193016	31.07984582	31.28683602	31.04843502	31.3312502	31.33920649	31.08280678	31.17300051	31.06362899	-0.1875428	0.87810003	0.185539806	0.38100103	-0.13315181	0.911837211	0.2638578	0.432551269
4633	Q9UNM6	26S proteasome non-ATPase regulatory subunit 13 OS=Homo sapiens OX=9606 GN=PSMD13 PE=1 SV=2	TRUE	1	29926000000	31.14183425	31.11828297	31.0638865	31.11770892	31.23514642	31.06888706	31.19119748	31.18052196	31.17761051	31.35513695	31.25062161	31.41973894	0.032579555	1.02283934	0.738865686	0.855314149	0.158722518	1.116298237	0.088948307	0.217120698
1320	P35268	60S ribosomal protein L22 OS=Homo sapiens OX=9606 GN=RPL22 PE=1 SV=2	TRUE	1	29923000000	31.12469982	31.04794483	31.09273155	31.16224634	31.28318913	31.21304156	31.17177938	31.2075207	31.1283791	31.34526062	31.29594266	31.29977028	0.131033615	1.095077986	0.190574717	0.386054067	0.144431464	1.105294994	0.085205693	0.21110005
1758	P61221	ATP-binding cassette sub-family E member 1 OS=Homo sapiens OX=9606 GN=ABCE1 PE=1 SV=1	TRUE	1	29865000000	31.18927975	31.2465243	31.28848417	31.33121482	31.32799853	31.30525574	30.91690571	31.04337415	31.08149288	31.18598906	31.26564167	31.21019998	0.080060287	1.057062212	0.384457061	0.581468722	0.20668599	1.154034209	0.043871779	0.138411762
717	P00441	Superoxide dismutase [Cu-Zn] OS=Homo sapiens OX=9606 GN=SOD1 PE=1 SV=2	TRUE	1	29678000000	31.13944772	31.61717641	31.26119952	31.30631136	31.29732711	31.59979503	31.14970348	30.90018237	31.43641052	30.90162646	30.90079953	30.4780313	0.061869949	1.043817828	0.72285638	0.844491368	-0.401946361	0.756836535	0.078938368	0.200895812
1475	P47897	Glutamine--tRNA ligase OS=Homo sapiens OX=9606 GN=QARS PE=1 SV=1	TRUE	1	29649000000	31.0915565	31.14861734	31.01097016	31.074019	30.88314484	30.79507746	31.42892452	31.39103586	31.43278764	31.25477385	31.21656352	31.26487326	-0.166300899	0.891124617	0.187682736	0.382913785	-0.172179127	0.887501137	0.045471192	0.140571888
20	A0A1W2PQS6	RPS10-NUDT3 readthrough OS=Homo sapiens OX=9606 GN=RPS10-NUDT3 PE=4 SV=1	TRUE	1	29497000000	31.30677981	31.50094364	31.33476824	30.75396048	30.82391536	30.95196407	31.10791603	31.14610241	31.36948815	31.23846329	31.27144895	31.12984436	-0.537550592	0.688939599	0.002660107	0.030278064	0.005416671	1.003761607	0.959185022	0.975054309
961	P13693	Translationally-controlled tumor protein OS=Homo sapiens OX=9606 GN=TPT1 PE=1 SV=1	TRUE	1	29426000000	30.93714726	31.40392797	30.95570537	31.10049837	31.21776532	30.98088977	30.8951088	30.97219368	31.03108892	31.51220323	31.34236749	31.46126589	0.000790951	1.000548396	0.996244492	0.998214431	0.472481738	1.387494198	0.00169331	0.018239705
2434	Q15907	Ras-related protein Rab-11B OS=Homo sapiens OX=9606 GN=RAB11B PE=1 SV=4	TRUE	1	29325000000	31.3213778	31.29150606	31.28239587	31.26857798	31.26530493	31.27792266	31.07901531	31.01491166	30.85283114	31.11843533	31.10084663	31.19562735	-0.027824723	0.980898169	0.746516988	0.860190215	0.156050402	1.114232577	0.135844513	0.285705257
1311	P35221	Catenin alpha-1 OS=Homo sapiens OX=9606 GN=CTNNA1 PE=1 SV=1	TRUE	1	29290000000	31.12744927	31.24060059	31.1491866	31.16295695	31.12225153	31.19628777	31.23010303	31.14098502	31.13637963	31.1303278	31.15367029	31.23312174	-0.011913402	0.99177626	0.897091536	0.950773568	0.003217384	1.002232609	0.967190129	0.980873554
1328	P35606	Coatomer subunit beta OS=Homo sapiens OX=9606 GN=COPB2 PE=1 SV=2	TRUE	1	29186000000	31.08465249	31.05048991	31.0676564	31.45577075	31.21648915	31.22087139	31.22123928	31.24354853	31.24904161	31.0356897	31.05276705	31.07417902	0.23011083	1.172925052	0.07229726	0.216050503	-0.183731219	0.880423025	0.034474686	0.118715472
4428	Q9P258	Protein RCC2 OS=Homo sapiens OX=9606 GN=RCC2 PE=1 SV=2	TRUE	1	29101000000	31.20292721	31.26525233	31.14404208	31.27530063	31.21256675	31.16229377	31.25271208	31.18333034	30.94889341	31.07199101	31.21805169	31.02366313	0.012646511	1.008804426	0.89372854	0.949437762	-0.023743332	0.983677063	0.840174216	0.902720286
1087	P20340	Ras-related protein Rab-6A OS=Homo sapiens OX=9606 GN=RAB6A PE=1 SV=3	TRUE	1	29098000000	31.38304004	31.26556452	31.2820351	31.22219413	31.13199669	31.21488605	30.94864365	30.93482565	30.8700923	31.28531267	31.14065209	31.21008792	-0.120520933	0.919855446	0.23156308	0.433481866	0.294163698	1.226173982	0.009711965	0.051064988
1206	P28066	Proteasome subunit alpha type-5 OS=Homo sapiens OX=9606 GN=PSMA5 PE=1 SV=3	TRUE	1	29040000000	31.16252702	31.16073232	31.11801226	31.18014969	31.02240466	31.15131353	31.20214028	31.05126582	31.12813793	31.20558326	31.2233418	31.25007139	-0.029134574	0.980007996	0.76167923	0.867925668	0.09915081	1.071142788	0.240533845	0.408745976
1682	P55209	Nucleosome assembly protein 1-like 1 OS=Homo sapiens OX=9606 GN=NAP1L1 PE=1 SV=1	TRUE	1	29010000000	30.92428326	31.12694845	31.06470951	31.03428497	31.08603397	31.03306779	31.15668977	31.27288281	31.48684785	31.28069154	31.21118659	31.0529977	0.012481833	1.008689282	0.901483645	0.951309986	-0.123848198	0.917736442	0.339080463	0.508941896
1003	P15924	Desmoplakin OS=Homo sapiens OX=9606 GN=DSP PE=1 SV=3	TRUE	1	28998000000	31.20267182	31.05643756	31.22532892	31.22928805	31.11733337	31.12417434	31.3300993	31.31035296	31.38255238	30.94643615	30.82485117	31.05466206	-0.004547512	0.996852868	0.9642909	0.986084238	-0.399018423	0.758374088	0.004520517	0.032458674
649	O95373	Importin-7 OS=Homo sapiens OX=9606 GN=IPO7 PE=1 SV=1	TRUE	1	28954000000	30.97669963	31.08316391	31.16720901	31.1421124	31.06930557	31.33517589	30.98538232	30.97629163	31.22038493	31.28465608	31.19460867	31.2927125	0.106507104	1.076618487	0.388599536	0.585106447	0.196639452	1.146025744	0.092683034	0.222947276
848	P08621	U1 small nuclear ribonucleoprotein 70 kDa OS=Homo sapiens OX=9606 GN=SNRNP70 PE=1 SV=2	TRUE	1	28923000000	31.45795722	31.28012041	31.21813652	30.92472828	31.24917183	31.08531476	31.23993399	31.29848896	31.19575856	30.96808858	30.94243735	30.95989148	-0.232333095	0.851257144	0.119842532	0.291380453	-0.287921365	0.819081341	0.007184813	0.042506024
1379	P39687	Acidic leucine-rich nuclear phosphoprotein 32 family member A OS=Homo sapiens OX=9606 GN=ANP32A PE=1 SV=1	TRUE	1	28893000000	31.09068507	31.18771569	30.95960336	31.45347036	31.46879589	30.97744091	30.93571321	31.26968956	31.01227359	30.95825312	31.30818244	31.16317017	0.220567678	1.165191981	0.234060336	0.436367477	0.070643125	1.050184731	0.62549611	0.750630236
1173	P25786	Proteasome subunit alpha type-1 OS=Homo sapiens OX=9606 GN=PSMA1 PE=1 SV=1	TRUE	1	28781000000	31.30817398	31.35014118	31.20573986	31.06204223	31.16977784	31.16570164	31.00004092	30.96131727	31.03133397	31.18781643	31.25007765	31.05302102	-0.155511104	0.897814248	0.149298193	0.333768376	0.166074314	1.122001274	0.096149857	0.227396366
2727	Q6P5R6	60S ribosomal protein L22-like 1 OS=Homo sapiens OX=9606 GN=RPL22L1 PE=1 SV=2	TRUE	1	28740000000	31.20387237	31.17033956	31.03582624	31.0818572	31.27889661	31.28773805	30.95828522	31.08142325	31.09082187	31.24750619	31.18491546	31.10311476	0.079484565	1.056640465	0.488634452	0.674255028	0.135002025	1.098094355	0.155297437	0.310956367
1050	P18077	60S ribosomal protein L35a OS=Homo sapiens OX=9606 GN=RPL35A PE=1 SV=2	TRUE	1	28678000000	31.36294442	31.13247888	30.89570807	31.21412685	31.33735986	31.15963456	31.07241344	30.8472469	31.07398676	31.11102977	31.31836095	31.16690774	0.106663299	1.076735055	0.491229993	0.675999844	0.200883788	1.149402258	0.106621468	0.243795287
497	O75367	Core histone macro-H2A.1 OS=Homo sapiens OX=9606 GN=H2AFY PE=1 SV=4	TRUE	1	28665000000	31.083418	31.0921176	31.0356729	31.15389258	31.08021974	30.97930112	31.21665792	31.16768818	31.15103436	31.1621504	31.13861529	31.33009645	0.000734978	1.000509578	0.993945017	0.99807431	0.031827226	1.022306094	0.719470328	0.817852483
109	E9PAV3	Nascent polypeptide-associated complex subunit alpha, muscle-specific form OS=Homo sapiens OX=9606 GN=NACA PE=1 SV=1	TRUE	1	28660000000	31.14943391	31.19527581	31.10237708	31.32334412	31.20601653	31.04146367	31.04817607	31.14172419	31.04455554	31.14808552	31.18513602	31.10626132	0.041245837	1.029002036	0.716954578	0.841223975	0.068342352	1.048511258	0.387940024	0.556733414
1853	P63010	AP-2 complex subunit beta OS=Homo sapiens OX=9606 GN=AP2B1 PE=1 SV=1	TRUE	1	28502000000	30.9339193	31.16752117	31.09523963	30.91568625	30.75353533	31.00808302	31.28314635	31.17845471	31.31882025	31.20411083	31.14501674	31.30541209	-0.17312517	0.886919351	0.191768922	0.387213023	-0.041960547	0.971334058	0.636436549	0.759942698
1380	P39748	Flap endonuclease 1 OS=Homo sapiens OX=9606 GN=FEN1 PE=1 SV=1	TRUE	1	28447000000	31.17881783	30.92779045	31.07588886	31.08978996	31.09887693	31.03879885	31.18459604	31.35532591	31.26962698	31.11369077	31.13118246	31.05387286	0.014989537	1.010444119	0.888818487	0.947171118	-0.170267611	0.888677822	0.079521825	0.201902816
146	O00154	Cytosolic acyl coenzyme A thioester hydrolase OS=Homo sapiens OX=9606 GN=ACOT7 PE=1 SV=3	TRUE	1	28446000000	31.18070032	31.40062709	31.12263073	31.09758021	31.19867218	31.15072337	31.05314777	31.11813115	31.03438363	31.13691491	31.13691054	30.91076296	-0.085660794	0.942352814	0.467794411	0.655358757	-0.007024718	0.995142671	0.942663032	0.966413756
2307	Q14839	Chromodomain-helicase-DNA-binding protein 4 OS=Homo sapiens OX=9606 GN=CHD4 PE=1 SV=2	TRUE	1	28407000000	31.03333391	30.97908491	31.07827946	30.77057031	30.78248384	30.87448856	31.2673917	31.29664076	31.24798946	31.35016866	31.34615229	31.19877674	-0.221051856	0.857939692	0.049139262	0.172134038	0.027691924	1.019379979	0.736893328	0.828759417
1532	P49736	DNA replication licensing factor MCM2 OS=Homo sapiens OX=9606 GN=MCM2 PE=1 SV=4	TRUE	1	28358000000	31.36415439	31.13098354	31.30441884	30.36918314	30.37657122	30.46923676	31.38911593	31.60382188	31.56352415	30.99132979	30.94647141	31.16727603	-0.861521885	0.55037167	0.00019507	0.006969941	-0.483794912	0.715094141	0.003828025	0.029140351
1288	P32322	Pyrroline-5-carboxylate reductase 1, mitochondrial OS=Homo sapiens OX=9606 GN=PYCR1 PE=1 SV=2	TRUE	1	28272000000	31.01213762	31.03184042	30.85485162	31.23901456	31.18582988	31.2698911	31.25304576	31.01957599	30.79865052	31.36144491	31.17511798	31.09729948	0.26530196	1.201887582	0.033833691	0.138745147	0.187530034	1.138812342	0.243602433	0.411634221
786	P05455	Lupus La protein OS=Homo sapiens OX=9606 GN=SSB PE=1 SV=2	TRUE	1	28152000000	30.9500669	30.92267206	31.16479689	31.2097387	31.38056306	31.25222033	31.04158798	31.05929214	31.13616652	31.09321315	31.08181468	31.05845522	0.268328748	1.2044118	0.054657491	0.182297703	-0.001187861	0.999176976	0.987083179	0.993318847
1900	P78417	Glutathione S-transferase omega-1 OS=Homo sapiens OX=9606 GN=GSTO1 PE=1 SV=2	TRUE	1	28143000000	30.82760536	31.1119406	30.71151426	31.19582844	31.2786492	31.93908987	31.09669686	31.07344752	30.82208929	31.05132588	31.12137195	30.73309655	0.587502429	1.502643142	0.046898956	0.167426422	-0.028813099	0.980226396	0.844969812	0.906514134
493	O75347	Tubulin-specific chaperone A OS=Homo sapiens OX=9606 GN=TBCA PE=1 SV=3	TRUE	1	27886000000	31.0585555	31.15924265	31.24403865	31.14894923	31.35327338	31.10550643	30.93113539	31.03583927	30.95722736	30.93701856	31.17667001	31.10938316	0.048630744	1.034282824	0.68092349	0.816670934	0.099623236	1.071493603	0.325333128	0.495663402
1549	P49915	GMP synthase [glutamine-hydrolyzing] OS=Homo sapiens OX=9606 GN=GMPS PE=1 SV=1	TRUE	1	27799000000	30.82069883	30.77588442	31.01456092	31.08734617	31.00752196	31.15546508	31.12761925	31.19387514	31.12563897	31.29741919	31.13482628	31.21764022	0.213063011	1.159146578	0.09680792	0.256634674	0.067584109	1.047960332	0.424631157	0.589902651
4252	Q9NSD9	Phenylalanine--tRNA ligase beta subunit OS=Homo sapiens OX=9606 GN=FARSB PE=1 SV=3	TRUE	1	27768000000	31.08813718	31.03945859	31.12269095	31.10171629	31.13500476	31.03458569	31.06010237	31.15079403	31.06990014	31.11359663	31.15994666	31.06350005	0.007006673	1.004868468	0.938776986	0.973362259	0.018748934	1.013080583	0.807502914	0.87923593
1351	P36776	Lon protease homolog, mitochondrial OS=Homo sapiens OX=9606 GN=LONP1 PE=1 SV=2	TRUE	1	27729000000	31.19352743	31.00078833	31.16058756	31.2193247	31.12214382	31.20006103	31.16163984	31.0022504	30.90414422	31.11945145	30.99648462	31.02730852	0.062208743	1.044062982	0.551340305	0.724433125	0.025070045	1.017529094	0.803099125	0.875571442
1541	P49792	E3 SUMO-protein ligase RanBP2 OS=Homo sapiens OX=9606 GN=RANBP2 PE=1 SV=2	TRUE	1	27597000000	31.00244136	30.94246281	30.95206587	30.90656139	30.98303566	31.0078788	31.14739851	31.23745718	31.28388555	31.10171243	31.12435178	31.2014836	0.000168605	1.000116875	0.9985128	0.998999049	-0.08039781	0.945796816	0.34307286	0.513058544
1393	P40939	Trifunctional enzyme subunit alpha, mitochondrial OS=Homo sapiens OX=9606 GN=HADHA PE=1 SV=2	TRUE	1	27526000000	31.10547803	30.74633313	31.11345664	30.85784092	30.80607821	31.00673874	31.36752734	31.29732119	31.44857169	30.95198498	30.92384077	31.09611146	-0.09820331	0.934195687	0.506344223	0.690759765	-0.380494337	0.768174332	0.005481623	0.036552649
768	P04899	Guanine nucleotide-binding protein G(i) subunit alpha-2 OS=Homo sapiens OX=9606 GN=GNAI2 PE=1 SV=3	TRUE	1	27478000000	31.26257236	31.39551788	31.18538668	30.95487923	30.81866493	30.98865371	31.18602351	31.0568446	31.07532137	31.01340078	30.88528286	30.99961419	-0.360426353	0.778934351	0.014870936	0.0866733	-0.139963883	0.907541875	0.138077015	0.28828604
1006	P16070	CD44 antigen OS=Homo sapiens OX=9606 GN=CD44 PE=1 SV=3	TRUE	1	27413000000	31.12735118	30.90921155	30.96916507	31.25645367	31.10475587	31.18274789	31.12876117	31.0104378	30.92342449	30.74904831	31.22835827	31.27115424	0.179409878	1.132420583	0.137830927	0.317459238	0.061979121	1.04389682	0.717583732	0.816704851
4764	Q9Y3F4	Serine-threonine kinase receptor-associated protein OS=Homo sapiens OX=9606 GN=STRAP PE=1 SV=1	TRUE	1	27320000000	31.12067248	31.00057501	30.87924261	30.93749117	31.03012464	30.79111258	31.15970337	31.2384936	31.14230352	31.02562173	31.21886516	31.20100421	-0.080587235	0.945672642	0.512017885	0.694579561	-0.031669794	0.978287359	0.729009089	0.822957504
1159	P24539	ATP synthase F(0) complex subunit B1, mitochondrial OS=Homo sapiens OX=9606 GN=ATP5F1 PE=1 SV=2	TRUE	1	27316000000	31.11124831	30.96865784	31.1404872	30.9631773	31.07987808	31.00673587	30.94773382	31.19696935	31.02600122	31.22094082	31.1085822	31.04294022	-0.056867366	0.961349306	0.579072427	0.746598243	0.067252953	1.047719812	0.527679805	0.67693176
2813	Q7L014	Probable ATP-dependent RNA helicase DDX46 OS=Homo sapiens OX=9606 GN=DDX46 PE=1 SV=2	TRUE	1	26985000000	31.07427619	30.98878403	31.18098533	30.98794771	30.968149	31.09988928	31.00069747	31.10939891	30.98626768	31.09969158	30.88743485	31.17852401	-0.062686518	0.957479485	0.553104891	0.72560884	0.02309546	1.016137376	0.830919201	0.896083496
473	O75131	Copine-3 OS=Homo sapiens OX=9606 GN=CPNE3 PE=1 SV=1	TRUE	1	26805000000	31.23406682	31.35921079	31.22420453	30.80281586	30.73764554	30.75459272	31.10383365	31.18804024	31.19984203	30.92666756	30.93269734	30.86613963	-0.507476005	0.703452051	0.001539041	0.021640237	-0.255403797	0.837752623	0.013577662	0.06459903
1736	P60900	Proteasome subunit alpha type-6 OS=Homo sapiens OX=9606 GN=PSMA6 PE=1 SV=1	TRUE	1	26688000000	31.03700813	30.92418646	31.01277519	30.98475434	30.99966133	31.00070903	30.95614512	30.91883472	31.00425063	31.12485808	31.22140871	31.1913266	0.003718306	1.002580657	0.967103379	0.9863744	0.219454307	1.164293114	0.025049649	0.094756852
1435	P43490	Nicotinamide phosphoribosyltransferase OS=Homo sapiens OX=9606 GN=NAMPT PE=1 SV=1	TRUE	1	26650000000	31.30579292	31.10602829	31.21758274	31.1741647	31.20794997	31.26009915	30.70341108	30.55788813	30.63881885	31.07214561	31.05425866	31.01255016	0.004269956	1.002964092	0.966285858	0.9863744	0.412945456	1.331401276	0.001909398	0.019686307
1442	P45974	Ubiquitin carboxyl-terminal hydrolase 5 OS=Homo sapiens OX=9606 GN=USP5 PE=1 SV=2	TRUE	1	26582000000	31.03488801	31.15468864	31.16091618	30.98362253	30.88915658	31.0584967	31.16245649	31.16617793	31.2001973	30.92336221	30.84350736	30.70650868	-0.139739009	0.907683345	0.202179905	0.401138208	-0.351817819	0.783596132	0.006844635	0.041346594
1507	P49321	Nuclear autoantigenic sperm protein OS=Homo sapiens OX=9606 GN=NASP PE=1 SV=2	TRUE	1	26504000000	30.80655265	30.80646575	30.6823776	31.03434451	31.05395927	31.05450115	31.24831626	31.4311409	31.28000311	30.74808425	31.04205747	30.91724348	0.282469642	1.216275154	0.019742361	0.1022968	-0.417358353	0.74879445	0.009271334	0.049782782
1265	P31040	Succinate dehydrogenase [ubiquinone] flavoprotein subunit, mitochondrial OS=Homo sapiens OX=9606 GN=SDHA PE=1 SV=2	TRUE	1	26451000000	30.95234663	31.19515673	31.21754748	30.86187401	30.91832506	31.13085699	31.20347456	31.10023085	31.10466731	30.81636629	30.7899004	30.86869846	-0.151331592	0.900419002	0.281232075	0.482379498	-0.311135859	0.806006926	0.006351316	0.039647329
2323	Q15008	26S proteasome non-ATPase regulatory subunit 6 OS=Homo sapiens OX=9606 GN=PSMD6 PE=1 SV=1	TRUE	1	26423000000	30.95539391	30.99356093	31.00641744	30.97088135	31.04379743	30.96979104	30.88972977	30.94771746	30.95082421	31.17394951	31.18930397	31.1097424	0.00969918	1.006745609	0.912882064	0.957384482	0.228241477	1.171406234	0.019195101	0.079544899
4716	Q9Y2W1	Thyroid hormone receptor-associated protein 3 OS=Homo sapiens OX=9606 GN=THRAP3 PE=1 SV=2	TRUE	1	26356000000	30.99808469	30.92512408	30.88770344	30.71541762	30.72658529	30.64684353	31.28763933	31.29180253	31.10699245	31.15195827	30.96421464	31.18700631	-0.24068859	0.846341262	0.035472049	0.142896713	-0.127751697	0.91525668	0.256831864	0.424859171
1801	P62266	40S ribosomal protein S23 OS=Homo sapiens OX=9606 GN=RPS23 PE=1 SV=3	TRUE	1	26355000000	31.20014775	31.3168416	31.05818244	30.85683799	30.7545023	30.8735332	30.76850147	31.06758523	30.97070205	30.89031354	31.13873924	31.18493974	-0.363432767	0.777312829	0.01532698	0.088328977	0.13573459	1.098652082	0.32214378	0.493250409
1078	P20042	Eukaryotic translation initiation factor 2 subunit 2 OS=Homo sapiens OX=9606 GN=EIF2S2 PE=1 SV=2	TRUE	1	26314000000	31.23736461	30.94594833	30.28658886	30.7841865	31.32230906	31.31854734	31.33441669	31.11287797	30.58321934	30.88881243	31.47358967	30.55635313	0.318380369	1.246929906	0.313431024	0.512520677	-0.037252921	0.974508773	0.905554671	0.943287806
1346	P36542	ATP synthase subunit gamma, mitochondrial OS=Homo sapiens OX=9606 GN=ATP5F1C PE=1 SV=1	TRUE	1	26311000000	30.95197241	30.60020965	31.04826817	30.89648122	31.08365698	30.9946244	31.1272311	31.17056273	30.77219093	30.95427046	31.34262036	31.1228358	0.124770792	1.090334492	0.427879823	0.618396027	0.116580622	1.084162207	0.485733037	0.64221881
3819	Q9BUF5	Tubulin beta-6 chain OS=Homo sapiens OX=9606 GN=TUBB6 PE=1 SV=1	TRUE	1	26245000000	30.47115636	31.6541461	31.66563286	30.45837366	31.30118147	31.42369937	30.89267642	31.06912209	31.17438226	30.15062403	31.01271537	29.70833983	-0.202560272	0.869007015	0.649114081	0.795706969	-0.754833852	0.59261463	0.068236886	0.182956325
1629	P52907	F-actin-capping protein subunit alpha-1 OS=Homo sapiens OX=9606 GN=CAPZA1 PE=1 SV=3	TRUE	1	26234000000	30.8581273	30.65728003	30.94550849	31.06725106	31.10366766	31.05461068	31.11718899	31.06474941	31.18618725	30.9226707	30.96014421	31.10711008	0.25487119	1.193229202	0.058820283	0.190050847	-0.126066888	0.91632616	0.19534987	0.3607556
2013	Q04917	14-3-3 protein eta OS=Homo sapiens OX=9606 GN=YWHAH PE=1 SV=4	TRUE	1	26218000000	30.86493335	31.09228834	30.84613807	31.19417112	31.2051384	31.10394089	30.87533535	30.94037647	30.84767992	31.13157782	31.09620904	30.88360567	0.233296886	1.175518209	0.075549148	0.221262615	0.149333598	1.109057064	0.170132778	0.330143504
1747	P61026	Ras-related protein Rab-10 OS=Homo sapiens OX=9606 GN=RAB10 PE=1 SV=1	TRUE	1	26184000000	30.91004345	30.99328014	31.0246971	31.06185994	30.94488705	30.9089296	30.83569207	30.82397614	30.92297416	31.20647517	31.13674002	31.20357778	-0.004114703	0.997151969	0.966686505	0.9863744	0.321383536	1.249528264	0.005208317	0.035613627
1882	P68400	Casein kinase II subunit alpha OS=Homo sapiens OX=9606 GN=CSNK2A1 PE=1 SV=1	TRUE	2	26076000000	30.74199229	30.68855274	30.71971966	30.73346372	31.911729	30.88788702	30.95180395	31.06214387	31.03628057	30.99585133	31.00914015	30.96077931	0.460938351	1.376436782	0.198950271	0.39703092	-0.02815253	0.980675316	0.710305196	0.812074069
4526	Q9UHX1	Poly(U)-binding-splicing factor PUF60 OS=Homo sapiens OX=9606 GN=PUF60 PE=1 SV=1	TRUE	1	26025000000	30.93685077	30.78706411	30.90377655	30.9720403	30.94971478	30.9564504	31.07256308	31.08144661	31.05812453	31.02402217	30.97370855	31.18501225	0.083504686	1.059588937	0.39003091	0.58573127	-0.00979708	0.993232187	0.911846629	0.94833719
1209	P28074	Proteasome subunit beta type-5 OS=Homo sapiens OX=9606 GN=PSMB5 PE=1 SV=3	TRUE	1	25993000000	31.03554375	31.14932006	31.08971318	31.03173325	31.04524813	31.06873517	31.02206118	31.05433121	30.99288772	30.81699711	30.87829074	30.80414935	-0.042953482	0.970665767	0.637147918	0.78927971	-0.189947639	0.876637537	0.036445223	0.122270596
1927	P84090	Enhancer of rudimentary homolog OS=Homo sapiens OX=9606 GN=ERH PE=1 SV=1	TRUE	1	25979000000	31.01438015	30.92216327	30.83475015	31.10947115	30.12943828	30.93318001	31.03645728	31.14012546	31.09804397	31.04734143	31.16601803	31.15544474	-0.19973471	0.870710659	0.483482182	0.669349153	0.031392494	1.021998086	0.698195543	0.804419611
2486	Q1KMD3	Heterogeneous nuclear ribonucleoprotein U-like protein 2 OS=Homo sapiens OX=9606 GN=HNRNPUL2 PE=1 SV=1	TRUE	2	25956000000	31.14096662	30.95222291	31.09083127	31.01652878	31.19346178	31.02850935	30.80001911	30.78652177	30.64152067	31.08226372	30.9809172	31.17752946	0.018159704	1.012666902	0.868863899	0.937542479	0.337549607	1.263608552	0.011304722	0.057472349
409	O60264	SWI/SNF-related matrix-associated actin-dependent regulator of chromatin subfamily A member 5 OS=Homo sapiens OX=9606 GN=SMARCA5 PE=1 SV=1	TRUE	1	25933000000	30.90980501	31.10976445	31.12946554	30.87832043	30.70137939	30.8030499	31.10881207	31.00369226	31.07334809	31.11431101	30.93675348	30.99422934	-0.255428422	0.837738323	0.058712961	0.189961855	-0.046852868	0.968045747	0.593529156	0.725937913
1504	P49207	60S ribosomal protein L34 OS=Homo sapiens OX=9606 GN=RPL34 PE=1 SV=3	TRUE	1	25823000000	30.64805076	30.89073415	30.32132405	31.14548475	31.29781542	31.17582433	30.90104287	31.10082179	30.34562299	31.10907874	31.23401292	31.24825017	0.586338516	1.501431354	0.012405809	0.077825145	0.414618058	1.332945744	0.091515028	0.220553665
4054	Q9H583	HEAT repeat-containing protein 1 OS=Homo sapiens OX=9606 GN=HEATR1 PE=1 SV=3	TRUE	1	25804000000	30.75380803	30.73549817	30.97978126	30.9616278	30.99555035	31.01542612	31.03526466	30.95860229	30.92548283	31.06563713	31.06069015	31.21695729	0.167838939	1.123374483	0.163261039	0.352146777	0.141311601	1.102907349	0.14199511	0.292864266
2132	Q13162	Peroxiredoxin-4 OS=Homo sapiens OX=9606 GN=PRDX4 PE=1 SV=1	TRUE	1	25729000000	31.15087933	30.95806477	31.09885249	30.9280325	30.94596356	31.00448657	31.00369896	30.85868113	30.82700459	31.05792407	31.08483599	30.8848474	-0.109771318	0.926734947	0.299488201	0.499836319	0.112740923	1.081280571	0.285178512	0.454446143
656	O95433	Activator of 90 kDa heat shock protein ATPase homolog 1 OS=Homo sapiens OX=9606 GN=AHSA1 PE=1 SV=1	TRUE	1	25395000000	31.02718945	30.96851084	31.16363365	31.1973786	31.23614138	31.15928107	30.82564222	30.78420569	30.9427159	30.80133066	30.70380072	30.75374663	0.144489038	1.105339104	0.185858524	0.381294956	-0.097895269	0.934395176	0.270005752	0.438862147
1786	P61981	14-3-3 protein gamma OS=Homo sapiens OX=9606 GN=YWHAG PE=1 SV=2	TRUE	1	25327000000	31.14548308	30.75121962	31.03644186	31.19570395	31.15527168	31.12835899	30.77302283	30.80963387	30.93793773	30.92735115	30.84929049	30.84628871	0.182063351	1.134505302	0.206883291	0.40654397	0.034111973	1.023926368	0.688387932	0.796759014
1531	P49721	Proteasome subunit beta type-2 OS=Homo sapiens OX=9606 GN=PSMB2 PE=1 SV=1	TRUE	1	25321000000	30.88919202	31.41556571	31.2462979	30.87864219	30.8059477	30.97735208	30.88926018	30.61206199	30.86750634	30.94776158	30.92104817	30.86097273	-0.296371223	0.814298007	0.11131335	0.278894242	0.120317987	1.086974418	0.28369864	0.453096119
1827	P62820	Ras-related protein Rab-1A OS=Homo sapiens OX=9606 GN=RAB1A PE=1 SV=3	TRUE	1	25310000000	31.00927592	30.59054033	31.16662193	31.13632394	30.97978557	31.20107041	30.88231741	30.78440835	30.93693056	30.90427079	30.86659597	30.99891405	0.183580583	1.135699049	0.331257055	0.531447077	0.055374833	1.039129049	0.527237376	0.676909837
2152	Q13347	Eukaryotic translation initiation factor 3 subunit I OS=Homo sapiens OX=9606 GN=EIF3I PE=1 SV=1	TRUE	1	25238000000	31.01224135	31.10826383	30.78525151	31.04881072	30.95936189	30.98501595	30.86078434	30.79551271	31.08602417	31.04736904	31.00782282	30.73957366	0.029143954	1.020406472	0.810206578	0.899073616	0.017481431	1.012190916	0.895960846	0.938282833
328	O43175	D-3-phosphoglycerate dehydrogenase OS=Homo sapiens OX=9606 GN=PHGDH PE=1 SV=4	TRUE	1	25115000000	30.32889732	30.12342833	30.18443953	31.06754576	31.06525284	30.93298441	30.91193354	30.81459374	30.98370161	31.51650114	31.35072702	31.20727573	0.809672609	1.752813631	0.000261509	0.008265681	0.454758332	1.370553202	0.006319117	0.039561169
787	P05556	Integrin beta-1 OS=Homo sapiens OX=9606 GN=ITGB1 PE=1 SV=2	TRUE	1	25084000000	30.83592144	30.78953765	30.93662867	30.9583743	30.92459653	31.13153696	30.81528485	30.78816313	30.74678136	31.11233719	31.08804947	31.10808225	0.150806676	1.110190056	0.1979484	0.395993173	0.319413189	1.247822898	0.003803274	0.029140351
3882	Q9BXJ9	N-alpha-acetyltransferase 15, NatA auxiliary subunit OS=Homo sapiens OX=9606 GN=NAA15 PE=1 SV=1	TRUE	1	25073000000	30.87609809	31.03280283	30.81497175	30.91279074	31.11756847	31.05748111	30.82016438	30.79619842	30.79983958	31.04506147	31.05964484	30.96988723	0.121322552	1.087731555	0.313341677	0.512520677	0.219463719	1.16430071	0.021376388	0.08591485
1702	P56537	Eukaryotic translation initiation factor 6 OS=Homo sapiens OX=9606 GN=EIF6 PE=1 SV=1	TRUE	1	25012000000	30.84439746	30.93039331	30.86353248	31.24191972	30.9237626	31.26177832	30.63232732	30.56860096	30.74097102	31.10067945	30.87554941	31.11300371	0.263045798	1.200009476	0.07969454	0.227717679	0.382444425	1.303548648	0.010288306	0.05331326
1161	P24752	Acetyl-CoA acetyltransferase, mitochondrial OS=Homo sapiens OX=9606 GN=ACAT1 PE=1 SV=1	TRUE	1	24998000000	31.09571822	30.78142521	31.13187148	30.8806879	30.88223149	30.8984596	31.033355	30.89692476	30.97511147	30.89564475	30.85958123	30.94826309	-0.115878636	0.92282012	0.384656042	0.581468722	-0.067300719	0.954422051	0.414081885	0.582512517
344	O43399	Tumor protein D54 OS=Homo sapiens OX=9606 GN=TPD52L2 PE=1 SV=2	TRUE	1	24961000000	31.09353424	30.66691149	30.77994957	31.06661293	31.25903127	30.99827518	30.79590509	31.01413743	30.88489023	30.90079126	31.01699905	30.83338237	0.261174691	1.198454129	0.130923199	0.307115356	0.018746645	1.013078975	0.851313991	0.911256227
147	O00159	Unconventional myosin-Ic OS=Homo sapiens OX=9606 GN=MYO1C PE=1 SV=4	TRUE	1	24945000000	30.86946797	30.85845808	31.00777008	30.80778117	30.85641172	30.99445789	30.94251913	30.95058526	30.97336097	31.08272286	30.94445432	30.90291652	-0.025681786	0.982356249	0.809661513	0.899073616	0.021209447	1.014809864	0.800445128	0.873811694
1819	P62495	Eukaryotic peptide chain release factor subunit 1 OS=Homo sapiens OX=9606 GN=ETF1 PE=1 SV=3	TRUE	1	24850000000	31.061143	30.56712606	31.01206728	31.09773907	31.05296021	31.01367939	31.06114817	31.04640498	30.94889416	30.74646833	30.74714101	30.82874997	0.174680777	1.128714628	0.304601287	0.503432567	-0.244696005	0.843993618	0.018961923	0.079103039
911	P11166	Solute carrier family 2, facilitated glucose transporter member 1 OS=Homo sapiens OX=9606 GN=SLC2A1 PE=1 SV=2	TRUE	1	24766000000	31.96147602	31.7232438	31.99156131	31.36978007	31.61370958	31.58769221	29.57387052	29.33010037	29.38848981	29.76112526	29.20747835	29.19090045	-0.368366425	0.774659153	0.027091235	0.122627824	-0.04431888	0.969747543	0.815564345	0.884453416
981	P63162	Small nuclear ribonucleoprotein-associated protein N OS=Homo sapiens OX=9606 GN=SNRPN PE=1 SV=1	TRUE	2	24682000000	30.98750841	31.03382254	30.85293737	30.95304702	30.97819757	30.95031064	30.84880696	30.92606994	30.81596738	30.88080546	31.00455915	30.86836837	0.002428974	1.001685055	0.980113349	0.99215356	0.054296235	1.038352458	0.522501416	0.672837901
1474	P47895	Aldehyde dehydrogenase family 1 member A3 OS=Homo sapiens OX=9606 GN=ALDH1A3 PE=1 SV=2	TRUE	1	24640000000	31.07448818	31.12071156	30.91657476	30.7742109	30.84870006	30.5965179	30.33860189	30.49178474	30.43164427	31.2891778	31.36244281	31.27636163	-0.297448548	0.813690162	0.042152107	0.15702902	0.888650446	1.8514434	4.24777E-05	0.002502691
1472	P47756	F-actin-capping protein subunit beta OS=Homo sapiens OX=9606 GN=CAPZB PE=1 SV=4	TRUE	1	24599000000	30.67887708	30.77284802	30.91555353	31.04093373	30.94350114	31.11099819	30.90775019	30.92165299	30.9977051	30.84579269	30.91318393	30.90591047	0.242718144	1.183219837	0.065959647	0.20362749	-0.054073728	0.963212669	0.480719344	0.636764366
2290	Q14690	Protein RRP5 homolog OS=Homo sapiens OX=9606 GN=PDCD11 PE=1 SV=3	TRUE	1	24582000000	30.59770484	30.72487608	30.74008376	30.77255796	30.7566636	30.66552299	31.21812656	31.16012258	31.08246233	30.97296115	30.95543409	31.04318812	0.044026622	1.030987343	0.656001361	0.800571945	-0.163042708	0.893139413	0.079997677	0.202225904
2313	Q14978	Nucleolar and coiled-body phosphoprotein 1 OS=Homo sapiens OX=9606 GN=NOLC1 PE=1 SV=2	TRUE	1	24540000000	30.93114151	30.66986303	30.85242155	30.65518414	30.95391076	30.66261407	31.0035987	31.07710605	30.92117768	30.95023087	31.11215662	31.05865777	-0.060572378	0.958883614	0.66309969	0.805640635	0.039720943	1.02791498	0.659307094	0.777220891
763	P04632	Calpain small subunit 1 OS=Homo sapiens OX=9606 GN=CAPNS1 PE=1 SV=1	TRUE	1	24507000000	30.81966834	30.94936178	30.98983042	30.95098526	30.95598745	31.00619555	30.89613089	30.88609415	31.02122685	30.91827704	30.78432476	30.75031708	0.051435906	1.03629583	0.601112273	0.764223493	-0.116844336	0.922202616	0.227492012	0.396291269
313	O15479	Melanoma-associated antigen B2 OS=Homo sapiens OX=9606 GN=MAGEB2 PE=1 SV=3	TRUE	1	24400000000	31.03786306	30.84521738	30.8634812	30.91519086	30.97485909	30.81647007	30.86338269	30.95792308	30.99444016	30.93696891	30.88098664	30.81518644	-0.013347206	0.990791086	0.901696063	0.951309986	-0.060867978	0.958687165	0.471025345	0.631508731
2817	Q7L2H7	Eukaryotic translation initiation factor 3 subunit M OS=Homo sapiens OX=9606 GN=EIF3M PE=1 SV=1	TRUE	1	24183000000	30.87722444	30.93224693	30.95451968	30.77124948	30.93401882	31.1079098	30.8776385	30.62922426	31.03273626	30.93725876	30.80929024	30.79294392	0.016395685	1.011429446	0.892598612	0.949033286	-3.53647E-05	0.999975487	0.999783055	0.999942468
1432	P43304	Glycerol-3-phosphate dehydrogenase, mitochondrial OS=Homo sapiens OX=9606 GN=GPD2 PE=1 SV=3	TRUE	1	24146000000	30.87676726	31.12487384	31.01736029	30.66174747	30.64384531	30.76473957	31.1682211	31.06873163	31.0566973	30.76180388	30.71725834	30.62344816	-0.31622301	0.803169834	0.025276028	0.118208883	-0.397046551	0.759411341	0.002912743	0.024933795
2030	Q06323	Proteasome activator complex subunit 1 OS=Homo sapiens OX=9606 GN=PSME1 PE=1 SV=1	TRUE	1	24106000000	30.7307394	30.96042457	30.89186565	30.77009178	30.89157785	30.57294412	30.94065708	30.95420204	31.01684614	30.97590464	31.00351752	30.83687755	-0.116138622	0.922653835	0.391940906	0.586307471	-0.031801852	0.978197816	0.708297078	0.811462243
4439	Q9P2E9	Ribosome-binding protein 1 OS=Homo sapiens OX=9606 GN=RRBP1 PE=1 SV=5	TRUE	1	24099000000	31.04024599	30.87304493	30.9761282	30.98986361	30.77842698	30.89870261	30.99222032	31.00619783	30.99836149	30.71754678	30.65580273	30.71200166	-0.074141975	0.949906899	0.504241972	0.68972379	-0.30380949	0.810110443	0.004712334	0.033142465
1533	P49748	Very long-chain specific acyl-CoA dehydrogenase, mitochondrial OS=Homo sapiens OX=9606 GN=ACADVL PE=1 SV=1	TRUE	1	24032000000	31.01373772	30.8635022	30.95553561	30.90318122	30.91704119	30.9021447	30.70929282	30.70975283	30.59524532	30.97432195	30.94376191	31.06619306	-0.036802803	0.974812866	0.694876882	0.827348968	0.323328645	1.251214074	0.007261325	0.04284082
1602	P51858	Hepatoma-derived growth factor OS=Homo sapiens OX=9606 GN=HDGF PE=1 SV=1	TRUE	1	23950000000	30.97131231	30.8972664	30.93531806	30.91637639	30.97756124	31.04085811	30.83705913	30.92305769	30.84280808	30.65535804	30.78790637	30.80374722	0.043632989	1.030706082	0.640176325	0.790231335	-0.118637757	0.921056935	0.190608286	0.355318353
3032	Q8N163	Cell cycle and apoptosis regulator protein 2 OS=Homo sapiens OX=9606 GN=CCAR2 PE=1 SV=2	TRUE	1	23942000000	31.01392947	30.68971798	30.85993803	30.92219689	30.86612647	30.82124836	31.07865707	30.83469855	31.00090692	30.7537931	30.7023134	30.95308614	0.01532875	1.010681726	0.898617736	0.951198806	-0.168356635	0.889855734	0.178980385	0.341120342
1757	P84077	ADP-ribosylation factor 1 OS=Homo sapiens OX=9606 GN=ARF1 PE=1 SV=2	TRUE	3	23892000000	30.82642289	30.9234101	31.00905569	30.89326599	30.89622135	30.99056146	30.77225373	30.8147673	30.9235388	30.87093191	30.82020438	30.76103045	0.007053373	1.004900997	0.944012397	0.977310894	-0.019464363	0.986598937	0.81645627	0.885197484
3750	Q9BQG0	Myb-binding protein 1A OS=Homo sapiens OX=9606 GN=MYBBP1A PE=1 SV=2	TRUE	1	23800000000	30.82575684	31.07847855	31.04805607	30.48924306	30.49634065	30.79765553	30.94021876	30.75982697	31.00533468	30.99855478	30.73358682	30.97229985	-0.389684068	0.763296739	0.028645793	0.126177208	-0.000312987	0.999783078	0.99791142	0.999435616
1835	P62857	40S ribosomal protein S28 OS=Homo sapiens OX=9606 GN=RPS28 PE=1 SV=1	TRUE	1	23470000000	30.84929867	30.55740271	30.71605246	31.04404582	30.86074585	30.51944073	30.89236325	30.82603841	31.06079569	30.74001349	31.10149288	30.92926971	0.100492855	1.072139666	0.569748879	0.738555429	-0.002807087	0.998056168	0.982737182	0.990103683
4850	Q9Y678	Coatomer subunit gamma-1 OS=Homo sapiens OX=9606 GN=COPG1 PE=1 SV=1	TRUE	1	23398000000	30.49836653	30.52182859	30.64132452	30.96790858	30.95147267	31.14263921	30.81975025	30.89026287	31.16938262	30.77115567	30.83753576	30.75039219	0.466833609	1.382072798	0.004271047	0.03970528	-0.173437374	0.88672744	0.179153974	0.341120342
2815	Q7L1Q6	Basic leucine zipper and W2 domain-containing protein 1 OS=Homo sapiens OX=9606 GN=BZW1 PE=1 SV=1	TRUE	1	23349000000	30.95553427	31.12434322	30.85291665	30.99361187	31.03397812	31.13305561	30.64135497	30.76587449	30.76480918	30.71113213	30.49710917	30.57151269	0.075950483	1.054055245	0.517107003	0.699405093	-0.130761552	0.913349195	0.202894979	0.368257853
1994	Q03135	Caveolin-1 OS=Homo sapiens OX=9606 GN=CAV1 PE=1 SV=4	TRUE	1	23344000000	31.29941495	31.04915231	31.31382397	31.18999377	31.44255785	31.1484706	30.17281802	30.15351113	30.30540077	30.44153568	30.56277054	30.53316533	0.039543663	1.027788677	0.775710563	0.876835261	0.301913878	1.232778733	0.011758429	0.058912547
1952	Q00796	Sorbitol dehydrogenase OS=Homo sapiens OX=9606 GN=SORD PE=1 SV=4	TRUE	1	23315000000	31.0234379	31.3311914	30.80637321	30.57842861	30.78894279	30.72831571	31.01116228	30.82638362	30.96085323	30.35972349	30.89173635	30.59135759	-0.355105131	0.781812669	0.068645369	0.208472889	-0.318527233	0.801888063	0.084127925	0.209140306
712	P00387	NADH-cytochrome b5 reductase 3 OS=Homo sapiens OX=9606 GN=CYB5R3 PE=1 SV=3	TRUE	1	23305000000	30.91872669	30.82771662	31.15269881	30.74860406	30.65265483	30.87574679	30.82777245	30.83362633	30.89418603	30.69894434	30.79188573	30.80130751	-0.207378812	0.86610941	0.153631124	0.339210256	-0.087815738	0.940946278	0.277070668	0.446489675
1436	P43686	26S proteasome regulatory subunit 6B OS=Homo sapiens OX=9606 GN=PSMC4 PE=1 SV=2	TRUE	1	23297000000	30.93466104	30.94457959	30.75268609	30.76054916	30.99033551	30.8856767	30.58224503	30.6383585	30.62839675	30.99978426	31.12552931	30.77330563	0.001544887	1.001071408	0.989377255	0.995433678	0.349872975	1.274448411	0.020252001	0.082977372
1803	P62273	40S ribosomal protein S29 OS=Homo sapiens OX=9606 GN=RPS29 PE=1 SV=2	TRUE	1	23263000000	30.78397682	31.01642942	30.66599142	30.68059577	30.97657487	30.86602877	30.74377904	30.71927288	30.61666215	30.94100814	31.02437835	30.91166145	0.018933915	1.013210487	0.895615185	0.950435726	0.265777955	1.202284192	0.016014583	0.072243466
456	O60841	Eukaryotic translation initiation factor 5B OS=Homo sapiens OX=9606 GN=EIF5B PE=1 SV=4	TRUE	1	23260000000	30.87228588	30.8372046	30.88248662	30.84812645	30.94519632	30.88223759	30.60230182	30.75052596	30.72470864	30.93185855	30.92655773	30.83706093	0.027861089	1.019499515	0.756075347	0.864176245	0.205980263	1.153469825	0.044425886	0.139181973
1810	P62314	Small nuclear ribonucleoprotein Sm D1 OS=Homo sapiens OX=9606 GN=SNRPD1 PE=1 SV=1	TRUE	1	22812000000	30.98375188	30.77957053	30.96815528	30.7703102	30.77334038	30.81420199	30.58898414	30.63915522	30.64686972	30.89359267	30.93315238	30.88242683	-0.124541706	0.91729539	0.255300886	0.458012839	0.278054268	1.21255843	0.007413778	0.043501583
4107	Q9H9B4	Sideroflexin-1 OS=Homo sapiens OX=9606 GN=SFXN1 PE=1 SV=4	TRUE	1	22751000000	31.08943899	30.93089715	31.04898538	30.88202022	30.92423088	30.90365992	30.49208631	30.53433798	30.50569095	30.69950842	30.76306994	30.84705353	-0.119803502	0.920312991	0.237921219	0.439774309	0.259172216	1.196791817	0.015055919	0.069109402
873	P09622	Dihydrolipoyl dehydrogenase, mitochondrial OS=Homo sapiens OX=9606 GN=DLD PE=1 SV=2	TRUE	1	22732000000	31.00220388	30.87541217	30.59446006	30.5657597	30.54730091	30.59501283	30.87339326	30.8941844	30.96519172	30.82868043	30.88095597	30.87127292	-0.254667557	0.838180256	0.098509519	0.259637981	-0.050620019	0.965521293	0.502061973	0.656343023
3322	Q92688	Acidic leucine-rich nuclear phosphoprotein 32 family member B OS=Homo sapiens OX=9606 GN=ANP32B PE=1 SV=1	TRUE	1	22677000000	31.1993917	31.19406031	30.73122572	30.92589973	31.05024951	30.65814742	30.65906111	30.73825903	30.37900378	30.83306326	30.9693965	30.11843972	-0.163460354	0.892880895	0.400457348	0.593393163	0.048191854	1.033968227	0.853142659	0.91164387
1610	P52292	Importin subunit alpha-1 OS=Homo sapiens OX=9606 GN=KPNA2 PE=1 SV=1	TRUE	1	22607000000	30.61057809	30.52456536	30.7573492	30.48702936	30.26877627	30.41217153	31.16687429	31.2356694	31.31874666	30.66160915	30.6034258	30.86255342	-0.241505162	0.845862365	0.076914529	0.223175575	-0.531233991	0.691962619	0.002157219	0.020586292
1211	P28290	Sperm-specific antigen 2 OS=Homo sapiens OX=9606 GN=SSFA2 PE=1 SV=3	TRUE	1	22585000000	31.15112938	31.05525459	31.22130647	30.5462152	30.64932841	30.72746052	30.59836675	30.75795371	30.72564579	30.59451224	30.555257	30.79288737	-0.501562105	0.706341563	0.002746284	0.030531101	-0.046436548	0.968325138	0.655905921	0.775318922
3703	Q99733	Nucleosome assembly protein 1-like 4 OS=Homo sapiens OX=9606 GN=NAP1L4 PE=1 SV=1	TRUE	1	22511000000	30.91754417	30.81630127	30.82681745	30.82573409	30.90022363	30.70931161	30.68295776	30.84420931	30.78574301	30.82256062	30.78883774	30.59447799	-0.041797848	0.971443606	0.683061129	0.817802499	-0.035677909	0.97557324	0.726271546	0.821117621
1224	P29317	Ephrin type-A receptor 2 OS=Homo sapiens OX=9606 GN=EPHA2 PE=1 SV=2	TRUE	1	22325000000	30.094227	29.99535749	30.605838	31.53141681	31.37027714	31.41069168	29.79415661	29.94901859	29.67071393	31.01916498	31.16845651	31.06357949	1.20565438	2.306418606	0.000645702	0.013783268	1.279103947	2.426881972	2.3048E-05	0.001910138
4199	Q9NQC3	Reticulon-4 OS=Homo sapiens OX=9606 GN=RTN4 PE=1 SV=2	TRUE	1	22272000000	30.57944072	30.50271397	30.65975666	30.92984184	30.93807178	31.02355355	30.72919496	30.68342622	30.75085773	30.76647106	30.82340464	30.82307136	0.38318527	1.304218211	0.006716664	0.053176822	0.083156054	1.059332914	0.277547993	0.447091355
2405	Q15637	Splicing factor 1 OS=Homo sapiens OX=9606 GN=SF1 PE=1 SV=4	TRUE	1	22231000000	30.68401301	30.55374792	30.56046412	30.87129577	30.89477508	30.64076579	30.89573121	30.90694195	30.91005145	30.62600233	30.83193652	30.81248699	0.202870529	1.150986194	0.119983283	0.291550155	-0.147432925	0.90285554	0.138592359	0.28894122
249	P19105	Myosin regulatory light chain 12A OS=Homo sapiens OX=9606 GN=MYL12A PE=1 SV=2	TRUE	3	22174000000	30.92624114	30.67135034	30.7827386	30.82783411	30.72602016	30.9879562	30.58424759	30.61836267	30.85251956	30.92390531	30.76449526	30.52238084	0.053826798	1.038014644	0.669947735	0.80983981	0.051883868	1.036617653	0.719733004	0.817852483
1576	P51114	Fragile X mental retardation syndrome-related protein 1 OS=Homo sapiens OX=9606 GN=FXR1 PE=1 SV=3	TRUE	1	22082000000	30.67215403	30.64812075	30.90847338	30.76402928	30.67600396	30.87836462	30.74790174	30.76115385	30.68384366	30.78641541	30.84365835	30.72621024	0.029883237	1.020929494	0.807682995	0.897692569	0.054461583	1.038471471	0.491118543	0.646556735
1696	P56192	Methionine--tRNA ligase, cytoplasmic OS=Homo sapiens OX=9606 GN=MARS PE=1 SV=2	TRUE	1	22011000000	30.45508336	30.54318275	30.45577558	30.77681693	30.76302902	30.7869395	30.69141233	30.73333551	30.69069047	31.10274797	30.84665474	30.9618357	0.290914588	1.223415609	0.01499217	0.08713271	0.265266698	1.201858206	0.02866419	0.104833911
2483	Q16881	Thioredoxin reductase 1, cytoplasmic OS=Homo sapiens OX=9606 GN=TXNRD1 PE=1 SV=3	TRUE	1	22011000000	30.31425974	30.58062687	30.48773871	30.90830131	30.96406758	30.85368972	30.19076003	30.37182543	30.36206297	31.14209902	31.2737774	31.05543568	0.447811098	1.36396923	0.006333966	0.050536441	0.848887892	1.801111994	0.000176278	0.005377113
3339	Q92841	Probable ATP-dependent RNA helicase DDX17 OS=Homo sapiens OX=9606 GN=DDX17 PE=1 SV=2	TRUE	1	22008000000	30.98750617	30.59900987	31.04977427	30.78864019	30.32150653	30.53129801	30.57650842	30.80009566	30.78241963	31.00403656	30.71259265	30.73132164	-0.331615195	0.794646325	0.119128644	0.290291715	0.096309047	1.06903497	0.451149913	0.613079233
1179	P26196	Probable ATP-dependent RNA helicase DDX6 OS=Homo sapiens OX=9606 GN=DDX6 PE=1 SV=2	TRUE	1	21944000000	30.5270311	30.60431953	30.74905941	30.75333045	30.5576742	30.92919919	30.65157774	30.76560998	30.85643911	30.95319537	30.62920537	30.85640056	0.119931267	1.086683089	0.400620573	0.593421029	0.055058158	1.038900983	0.650459313	0.77175876
1199	P27694	Replication protein A 70 kDa DNA-binding subunit OS=Homo sapiens OX=9606 GN=RPA1 PE=1 SV=2	TRUE	1	21941000000	30.6293133	30.63460203	30.63818735	30.97030024	30.79068325	30.78475331	30.78562402	30.97162258	30.94434939	30.52784856	30.49411023	30.75469376	0.214544703	1.160337668	0.068074976	0.207970316	-0.308314482	0.807584719	0.029550329	0.106850162
1176	P25789	Proteasome subunit alpha type-4 OS=Homo sapiens OX=9606 GN=PSMA4 PE=1 SV=1	TRUE	1	21861000000	30.79431367	30.65514466	30.44945871	30.79627881	30.61727764	30.6304595	31.06376934	30.77100106	30.73300114	30.88558839	30.7815741	30.64611205	0.048366308	1.034093265	0.714442127	0.838994769	-0.084832332	0.942894111	0.520911352	0.671594641
4560	Q9UJZ1	Stomatin-like protein 2, mitochondrial OS=Homo sapiens OX=9606 GN=STOML2 PE=1 SV=1	TRUE	1	21688000000	30.63834488	30.45343104	30.91209386	30.72183908	30.77311924	30.75163619	30.8244454	30.67340451	30.87738622	30.74781337	30.68917299	30.69452497	0.080908246	1.057683694	0.579588537	0.747029266	-0.081241602	0.945243808	0.375833439	0.545301965
4294	Q9NVI7	ATPase family AAA domain-containing protein 3A OS=Homo sapiens OX=9606 GN=ATAD3A PE=1 SV=2	TRUE	1	21486000000	30.64820509	30.40947828	30.74418259	30.36922817	30.77036051	30.75723449	30.8201087	30.89100964	30.94084357	30.65286785	30.65772612	30.83397894	0.031652403	1.02218222	0.8493542	0.926711738	-0.169129666	0.889379055	0.103996175	0.240218877
796	P06493	Cyclin-dependent kinase 1 OS=Homo sapiens OX=9606 GN=CDK1 PE=1 SV=3	TRUE	1	21426000000	30.72955427	30.7932156	30.78105766	30.46134313	30.56751366	30.37916955	30.84644889	30.98752464	30.6968061	30.73363615	30.75441654	30.71600306	-0.298600397	0.81304077	0.020548347	0.105016367	-0.108907961	0.927289702	0.304989936	0.47493183
1037	P17655	Calpain-2 catalytic subunit OS=Homo sapiens OX=9606 GN=CAPN2 PE=1 SV=6	TRUE	1	21381000000	30.78956454	30.90156163	30.8377036	30.59176215	30.79618205	30.98949943	30.38262576	30.5543828	30.60663547	30.74730648	30.70416057	30.61574074	-0.050462046	0.965627022	0.70805633	0.834596518	0.174521252	1.128589829	0.111080825	0.251055506
1088	P20618	Proteasome subunit beta type-1 OS=Homo sapiens OX=9606 GN=PSMB1 PE=1 SV=2	TRUE	1	21334000000	30.75762327	30.84033957	30.75221429	30.53083608	30.43973848	30.57625685	30.43141907	30.49648573	30.5326044	30.99917536	30.83706711	31.04061823	-0.267781906	0.830595577	0.027046858	0.122627824	0.472117164	1.387143617	0.001979539	0.019912849
2143	Q13247	Serine/arginine-rich splicing factor 6 OS=Homo sapiens OX=9606 GN=SRSF6 PE=1 SV=2	TRUE	1	21329000000	30.79669831	30.59091075	29.65272042	30.6376242	30.88765206	30.5517765	30.83493215	31.03442021	30.85957572	30.86774124	30.97985206	30.42302577	0.345574429	1.270656811	0.315858883	0.515025457	-0.15276967	0.899521912	0.394359228	0.561706434
3292	Q92499	ATP-dependent RNA helicase DDX1 OS=Homo sapiens OX=9606 GN=DDX1 PE=1 SV=2	TRUE	1	21297000000	30.65258089	30.46082285	30.52302181	30.801961	30.61008171	30.66890569	30.73266426	30.74845106	30.79404397	30.81456526	30.66429501	30.90052586	0.148174279	1.108166207	0.2100086	0.410217892	0.034742282	1.024373816	0.709622491	0.811981929
4659	Q9UQ35	Serine/arginine repetitive matrix protein 2 OS=Homo sapiens OX=9606 GN=SRRM2 PE=1 SV=2	TRUE	1	21253000000	30.85358933	30.83309038	30.69772646	30.59734228	30.66061448	30.41514291	30.72393316	31.06408739	30.66893065	30.5836698	30.73553183	30.56643814	-0.237102167	0.848447815	0.07532122	0.220752422	-0.190437147	0.876340144	0.198384387	0.363104325
540	O75694	Nuclear pore complex protein Nup155 OS=Homo sapiens OX=9606 GN=NUP155 PE=1 SV=1	TRUE	1	21175000000	30.59844342	30.54967474	30.69139907	30.60810545	30.58004551	30.72230513	30.67754173	30.64332383	30.5587601	30.91567124	30.75042276	30.93660793	0.023646287	1.016525416	0.813042079	0.901863354	0.241025424	1.181832374	0.034645061	0.119149922
1814	P62333	26S proteasome regulatory subunit 10B OS=Homo sapiens OX=9606 GN=PSMC6 PE=1 SV=1	TRUE	1	21135000000	30.60234567	30.76091363	30.65282673	30.85245346	30.91206278	31.08057826	30.49950452	30.56439843	30.61437236	30.60525226	30.52658447	30.63682858	0.276336155	1.211115246	0.04234576	0.157561491	0.030129999	1.021104132	0.706900976	0.810336114
929	P11766	Alcohol dehydrogenase class-3 OS=Homo sapiens OX=9606 GN=ADH5 PE=1 SV=4	TRUE	1	21068000000	30.99746977	30.87264746	30.75521818	30.81488894	30.79554805	30.64720036	30.63844395	30.35602515	30.62642771	30.60764201	30.69295101	30.52984765	-0.12256602	0.918552432	0.306272783	0.50532736	0.069847952	1.049606058	0.54598999	0.691995425
953	P13073	Cytochrome c oxidase subunit 4 isoform 1, mitochondrial OS=Homo sapiens OX=9606 GN=COX4I1 PE=1 SV=1	TRUE	1	21066000000	31.02608461	30.95893982	30.89186731	29.73072571	29.62072395	29.68394509	30.97889134	30.94475503	30.9485057	30.73740991	30.7148467	30.85182376	-1.280498993	0.411653103	1.08775E-05	0.003100433	-0.189357236	0.876996363	0.047189337	0.143327802
2436	Q16181	Septin-7 OS=Homo sapiens OX=9606 GN=SEPT7 PE=1 SV=2	TRUE	1	21066000000	30.61678659	30.74347712	30.55894629	30.85760798	30.83893142	30.90608325	30.61417794	30.63589885	30.70540135	30.6591448	30.52851553	30.62064777	0.227804221	1.171051254	0.054184445	0.181457365	-0.049056677	0.966568124	0.546591019	0.692193937
935	P12081	Histidine--tRNA ligase, cytoplasmic OS=Homo sapiens OX=9606 GN=HARS PE=1 SV=2	TRUE	1	20977000000	30.79380794	30.53007893	30.79700071	30.5836316	30.59169046	30.60583682	30.68356463	30.59377742	30.69662717	30.86275199	30.85794474	30.59454102	-0.113242902	0.924507608	0.343430275	0.543169747	0.113756177	1.082041759	0.312898884	0.483050287
1484	P48444	Coatomer subunit delta OS=Homo sapiens OX=9606 GN=ARCN1 PE=1 SV=1	TRUE	1	20942000000	30.60586949	30.58589212	30.6490009	30.72051565	30.80290663	30.82108017	30.63889933	30.6543515	30.74195422	30.69194882	30.67353281	30.62208105	0.167913312	1.123432397	0.102797744	0.265324078	-0.015880787	0.98905264	0.834932684	0.898305393
4593	Q9UL46	Proteasome activator complex subunit 2 OS=Homo sapiens OX=9606 GN=PSME2 PE=1 SV=4	TRUE	1	20929000000	30.21783169	30.61575499	30.18272745	30.03078059	29.99310489	30.45861488	30.50735333	30.29116828	30.39422699	31.34049296	31.40602326	31.30426257	-0.17793792	0.883965568	0.3813945	0.578284133	0.952676727	1.935460315	5.20231E-05	0.00270914
1689	P55769	NHP2-like protein 1 OS=Homo sapiens OX=9606 GN=SNU13 PE=1 SV=3	TRUE	1	20917000000	30.66905828	30.8133144	30.62624774	30.61724213	30.65920416	30.91243264	30.45310862	30.43590792	30.36090042	30.88619336	30.6962612	30.8774228	0.026752842	1.018716658	0.83293728	0.914139766	0.403320131	1.322548044	0.00408955	0.030221916
2413	Q15691	Microtubule-associated protein RP/EB family member 1 OS=Homo sapiens OX=9606 GN=MAPRE1 PE=1 SV=3	TRUE	1	20802000000	30.70551264	30.97545652	30.56474062	30.65442762	30.4601092	30.8710669	30.60332158	30.54805635	31.01469731	30.32113611	30.37665026	30.77050305	-0.086702019	0.941672942	0.613185227	0.772737349	-0.232595277	0.851102458	0.254897479	0.423427421
1931	P84243	Histone H3.3 OS=Homo sapiens OX=9606 GN=H3F3A PE=1 SV=2	TRUE	1	20706000000	30.67563317	29.73636721	31.20393618	30.5368708	30.65691746	30.93712517	30.62114853	30.42559242	31.21002272	30.05164532	30.35139079	30.93316997	0.171658957	1.126352935	0.666755219	0.808886092	-0.306852534	0.808403496	0.350245575	0.520347571
158	O00232	26S proteasome non-ATPase regulatory subunit 12 OS=Homo sapiens OX=9606 GN=PSMD12 PE=1 SV=3	TRUE	1	20670000000	30.73165331	30.74816981	30.64258643	30.62260488	30.60426163	30.53176972	30.47201641	30.64518719	30.59568515	30.84576781	30.78897078	30.69356557	-0.121257773	0.919385761	0.223103302	0.422846618	0.205138469	1.152796986	0.058490356	0.165395805
4679	Q9Y277	Voltage-dependent anion-selective channel protein 3 OS=Homo sapiens OX=9606 GN=VDAC3 PE=1 SV=1	TRUE	1	20597000000	30.80263786	30.79944852	30.9521019	30.64227643	30.25152964	30.53309678	30.75949919	30.5947326	30.79084519	30.62989258	30.43794577	30.55614206	-0.375761808	0.770698342	0.031399355	0.133561023	-0.173698858	0.886566738	0.121181021	0.265374116
1535	P49755	Transmembrane emp24 domain-containing protein 10 OS=Homo sapiens OX=9606 GN=TMED10 PE=1 SV=2	TRUE	1	20579000000	30.69718958	30.79124786	30.676171	30.40450201	30.46525224	30.53055534	30.72391308	30.70279028	30.64607048	30.75272712	30.7761437	30.6264516	-0.254766284	0.838122899	0.033228489	0.137498351	0.027516193	1.019255819	0.738778627	0.829847708
448	O60763	General vesicular transport factor p115 OS=Homo sapiens OX=9606 GN=USO1 PE=1 SV=2	TRUE	1	20524000000	30.7699011	30.57952661	30.82807737	30.93421296	30.78411405	30.84098409	30.23471747	30.33324442	30.32769424	30.6985034	30.59318968	30.81411261	0.127268674	1.092223932	0.287894598	0.490650727	0.403383188	1.32260585	0.004503362	0.032389563
1753	P61158	Actin-related protein 3 OS=Homo sapiens OX=9606 GN=ACTR3 PE=1 SV=3	TRUE	1	20465000000	30.63596402	30.62191232	30.68367315	30.71820674	30.50703024	30.67497105	30.68418629	30.72836308	30.79908553	30.58974093	30.58153992	30.55012484	-0.013780486	0.99049357	0.893630479	0.949437762	-0.163409738	0.892912222	0.06577636	0.179053244
565	O75947	ATP synthase subunit d, mitochondrial OS=Homo sapiens OX=9606 GN=ATP5H PE=1 SV=3	TRUE	1	20378000000	30.53322933	30.52043471	30.49689748	30.68197848	30.35296841	30.04879474	30.96286829	30.92172007	30.48307836	30.81209828	30.59676556	30.89388257	-0.155606629	0.897754803	0.402993454	0.595647519	-0.021640103	0.98511216	0.898791272	0.939232638
1174	P25787	Proteasome subunit alpha type-2 OS=Homo sapiens OX=9606 GN=PSMA2 PE=1 SV=2	TRUE	1	20231000000	30.42066965	30.72099414	30.86796304	30.46756819	30.33092764	30.62892766	30.58585409	30.60472221	30.55459124	30.68710152	30.67334986	30.83827973	-0.194067779	0.874137552	0.255765988	0.458526373	0.151187858	1.110483424	0.110268924	0.250008773
3358	Q92973	Transportin-1 OS=Homo sapiens OX=9606 GN=TNPO1 PE=1 SV=2	TRUE	1	20230000000	30.49887118	30.56245234	30.59114878	30.77721588	30.73240647	30.74598675	30.621784	30.4047355	30.49638738	30.6631079	30.69235328	30.75434218	0.2010456	1.149531182	0.05782565	0.187979109	0.195632163	1.145225868	0.068217698	0.182956325
1596	P51659	Peroxisomal multifunctional enzyme type 2 OS=Homo sapiens OX=9606 GN=HSD17B4 PE=1 SV=3	TRUE	1	20210000000	30.70101954	30.69179661	30.55270326	30.35579005	30.30651201	30.22129903	30.85718046	30.79437425	30.81934797	30.68632225	30.71861708	30.62830503	-0.353972771	0.782426549	0.011051604	0.073008101	-0.145886111	0.903824074	0.087257766	0.214454657
3699	Q99714	3-hydroxyacyl-CoA dehydrogenase type-2 OS=Homo sapiens OX=9606 GN=HSD17B10 PE=1 SV=3	TRUE	1	20187000000	30.65723772	30.59016195	30.66235127	30.51885283	30.37858637	30.42355229	30.77695022	30.56114224	30.67581972	30.70714236	30.74731383	30.73253687	-0.196253153	0.872814423	0.07467268	0.220265645	0.057693631	1.040800551	0.520707456	0.671580518
4765	Q9Y3I0	tRNA-splicing ligase RtcB homolog OS=Homo sapiens OX=9606 GN=RTCB PE=1 SV=1	TRUE	1	20156000000	30.69525229	30.21698715	30.58068153	30.70784117	30.71540485	30.72029151	30.61298666	30.55077026	30.49400372	30.78385123	30.70588087	30.69828438	0.216872185	1.162211137	0.186607661	0.382331322	0.176751948	1.130336204	0.059053641	0.166769344
3901	Q9BYD1	39S ribosomal protein L13, mitochondrial OS=Homo sapiens OX=9606 GN=MRPL13 PE=1 SV=1	TRUE	1	20126000000	28.3942554	28.2354422	32.33467733	27.35516135	27.58320939	27.01278974	28.56204045	32.45135731	32.37266336	28.07239547	28.3279768	28.05466488	-2.33773815	0.197820227	0.084565551	0.236059679	-2.97700799	0.127008064	0.035490104	0.120708936
1455	P46459	Vesicle-fusing ATPase OS=Homo sapiens OX=9606 GN=NSF PE=1 SV=3	TRUE	1	19996000000	30.74948131	30.87129988	30.80275566	30.71506421	30.64875868	30.63508428	30.54885798	30.5266688	30.40575147	30.5850983	30.51041138	30.39198879	-0.141543229	0.906548915	0.164266955	0.353153204	0.002073404	1.001438207	0.982180951	0.989775134
3206	Q8TDN6	Ribosome biogenesis protein BRX1 homolog OS=Homo sapiens OX=9606 GN=BRIX1 PE=1 SV=2	TRUE	1	19980000000	30.41914955	30.51187124	30.389088	30.59072417	30.45734368	30.59797576	30.47008097	30.56367417	30.50019943	30.94564489	30.80893698	30.86674895	0.108644937	1.078215039	0.297492705	0.498124501	0.362458747	1.285615071	0.003817474	0.029140351
2244	Q14166	Tubulin--tyrosine ligase-like protein 12 OS=Homo sapiens OX=9606 GN=TTLL12 PE=1 SV=2	TRUE	1	19942000000	30.65582058	30.76094668	30.90217025	30.71992513	30.72181777	30.83641388	30.57182381	30.48007562	30.50600343	30.52729663	30.20684807	30.38615341	-0.013593578	0.990621901	0.9019875	0.951309986	-0.145868246	0.903835265	0.214041031	0.382622807
1768	P61513	60S ribosomal protein L37a OS=Homo sapiens OX=9606 GN=RPL37A PE=1 SV=2	TRUE	1	19766000000	30.70352988	30.76642657	30.68292815	30.86797495	30.85987359	30.78512162	30.5487725	30.67107671	30.14970439	30.1513986	30.82059479	30.12935006	0.12002852	1.086756346	0.217883032	0.417770125	-0.089403382	0.939911364	0.724285904	0.81999307
1525	P49591	Serine--tRNA ligase, cytoplasmic OS=Homo sapiens OX=9606 GN=SARS PE=1 SV=3	TRUE	1	19764000000	30.41980962	30.19366695	30.27952164	30.89961873	31.01119896	30.96471136	30.32130602	30.46335984	30.40490649	30.70383006	30.78111059	30.55928827	0.660843612	1.581006843	0.000725648	0.013987415	0.284885524	1.218313588	0.02281211	0.089585838
2635	Q5VYK3	Proteasome adapter and scaffold protein ECM29 OS=Homo sapiens OX=9606 GN=ECPAS PE=1 SV=2	TRUE	1	19714000000	30.88084465	30.98148095	30.67490741	30.78469701	30.85016204	30.68514532	30.51502418	30.55783193	29.07016539	30.91007376	30.84615246	29.53283074	-0.072409549	0.951048257	0.561476993	0.732880865	0.382011822	1.303157828	0.52331836	0.673688196
2755	Q6UB35	Monofunctional C1-tetrahydrofolate synthase, mitochondrial OS=Homo sapiens OX=9606 GN=MTHFD1L PE=1 SV=1	TRUE	1	19708000000	30.04626585	30.07640029	30.186374	30.61272244	30.63079674	30.73637967	30.67944024	30.66484942	30.38388418	30.87623899	30.84268454	30.90867117	0.556952905	1.471158721	0.001187503	0.01855567	0.299806954	1.230979686	0.031087503	0.110408546
833	P07954	Fumarate hydratase, mitochondrial OS=Homo sapiens OX=9606 GN=FH PE=1 SV=3	TRUE	1	19693000000	30.48221526	30.3462694	30.53658133	30.21645467	30.13830012	30.36326754	31.01725182	30.92333079	30.68978917	30.52388414	30.45745335	30.91870664	-0.215681219	0.861139446	0.096382265	0.256518743	-0.243442554	0.84472722	0.181938845	0.344476657
1185	P26447	Protein S100-A4 OS=Homo sapiens OX=9606 GN=S100A4 PE=1 SV=1	TRUE	1	19646000000	31.26410596	31.09986473	30.97900962	30.78889602	30.75569547	30.45006102	30.59297569	30.55623587	30.67396778	29.87651662	29.95647631	29.47327109	-0.449442599	0.732325735	0.018786739	0.09897119	-0.838971772	0.559041864	0.001410582	0.016486171
305	O15372	Eukaryotic translation initiation factor 3 subunit H OS=Homo sapiens OX=9606 GN=EIF3H PE=1 SV=1	TRUE	1	19613000000	30.23911928	30.58870102	30.61051549	30.47715561	30.57502347	30.56766354	30.45433686	30.66758784	30.60958901	30.64089307	30.78446732	30.69857221	0.060502279	1.042828762	0.662260715	0.805207246	0.130806294	1.094905452	0.20523141	0.371506858
1686	P55265	Double-stranded RNA-specific adenosine deaminase OS=Homo sapiens OX=9606 GN=ADAR PE=1 SV=4	TRUE	1	19584000000	30.84535845	30.72783082	30.66432817	30.50558515	30.49380983	30.44069203	30.5125232	30.39184861	30.73650965	30.41634255	30.69343352	30.58746083	-0.265810144	0.831731546	0.031236894	0.133142882	0.018785146	1.013106012	0.887343853	0.932893159
1852	P63000	Ras-related C3 botulinum toxin substrate 1 OS=Homo sapiens OX=9606 GN=RAC1 PE=1 SV=1	TRUE	1	19558000000	30.76188207	30.80782491	30.52390992	30.80297917	31.0142229	30.39488458	30.34875939	30.47839002	30.2390708	30.51273245	30.5789725	30.52018715	0.039489915	1.027750387	0.839503198	0.919381301	0.181890633	1.134369488	0.090318691	0.219221608
2816	Q7L2E3	ATP-dependent RNA helicase DHX30 OS=Homo sapiens OX=9606 GN=DHX30 PE=1 SV=1	TRUE	1	19457000000	30.24449655	30.49675149	30.51344349	30.5397182	30.49380543	30.56003439	30.56725624	30.61165599	30.7757676	30.63146663	30.62355408	30.69642157	0.112955493	1.081441401	0.345676095	0.54546201	-0.001079185	0.999252246	0.990472121	0.995564523
905	P10768	S-formylglutathione hydrolase OS=Homo sapiens OX=9606 GN=ESD PE=1 SV=2	TRUE	1	19422000000	30.57224407	30.88933425	30.64872249	30.77628839	30.62654672	30.6644835	30.66517866	30.58571632	30.67266536	30.28887937	30.26742445	30.13419793	-0.014327398	0.990118154	0.908734337	0.95474032	-0.41101953	0.752091694	0.002606299	0.023402277
845	P08574	Cytochrome c1, heme protein, mitochondrial OS=Homo sapiens OX=9606 GN=CYC1 PE=1 SV=3	TRUE	1	19373000000	30.84458839	30.64377543	30.70677374	30.55804812	30.59201529	30.62380734	30.42129917	30.36563063	30.39451456	30.63872383	30.47761547	30.57485624	-0.14042227	0.907253568	0.197351648	0.394991681	0.169917061	1.124993808	0.073319848	0.191236303
3928	Q9BZZ5	Apoptosis inhibitor 5 OS=Homo sapiens OX=9606 GN=API5 PE=1 SV=3	TRUE	1	19365000000	30.75954833	30.87949837	30.36329592	30.71336217	30.7354757	30.49550573	30.23643091	30.23940254	30.11696022	30.69514034	30.71058247	30.71808981	-0.01933301	0.986688767	0.911047596	0.956437039	0.510339651	1.424385496	0.000579892	0.010263855
1447	P46060	Ran GTPase-activating protein 1 OS=Homo sapiens OX=9606 GN=RANGAP1 PE=1 SV=1	TRUE	1	19237000000	30.61479854	30.63208658	30.43173617	30.05238209	30.16190562	30.08460601	30.88636797	30.88822401	30.9704788	30.47542339	30.48597767	30.55184387	-0.459909189	0.72703202	0.004213804	0.039559428	-0.410608619	0.752305937	0.00155169	0.017510515
965	P13804	Electron transfer flavoprotein subunit alpha, mitochondrial OS=Homo sapiens OX=9606 GN=ETFA PE=1 SV=1	TRUE	1	19218000000	30.10314247	30.25332793	30.54777414	30.71318935	30.77633653	30.69798333	30.56944354	30.45631688	30.49316989	30.63698715	30.61836133	30.66173004	0.427754889	1.345138652	0.021515721	0.10772375	0.132716069	1.096355798	0.117025991	0.259030906
1449	P46087	Probable 28S rRNA (cytosine(4447)-C(5))-methyltransferase OS=Homo sapiens OX=9606 GN=NOP2 PE=1 SV=2	TRUE	1	19213000000	30.43015596	30.44742014	30.36813127	30.69127074	30.69890056	30.58397692	30.53522971	30.64088632	30.68039369	30.41219868	30.76560385	30.43673613	0.242813616	1.183298139	0.035933809	0.14381821	-0.080657022	0.945626898	0.532888611	0.681318048
2461	Q16643	Drebrin OS=Homo sapiens OX=9606 GN=DBN1 PE=1 SV=4	TRUE	1	19164000000	30.4217061	29.91077732	30.46935176	30.42906788	29.91559505	30.46070945	30.71087414	30.88200013	30.80952048	30.71443039	30.61839396	30.77161535	0.001179066	1.0008176	0.99597773	0.998214431	-0.099318354	0.933473936	0.29502367	0.464026578
2038	Q07065	Cytoskeleton-associated protein 4 OS=Homo sapiens OX=9606 GN=CKAP4 PE=1 SV=2	TRUE	1	19162000000	30.52708591	30.08959919	30.60626848	30.4592281	30.55580598	30.34767664	30.62913132	30.60659892	30.48791411	30.64782572	30.76643816	30.76817534	0.04658571	1.032817757	0.786356516	0.884430749	0.152931622	1.11182646	0.114691652	0.256562581
2127	Q13148	TAR DNA-binding protein 43 OS=Homo sapiens OX=9606 GN=TARDBP PE=1 SV=1	TRUE	1	19138000000	30.57975823	30.69953452	30.70418599	30.50556349	30.50484635	30.63987416	30.42916161	30.41361221	30.46299542	30.5210357	30.48615929	30.64162389	-0.111064914	0.925904361	0.291482443	0.493717765	0.114349883	1.082487138	0.192560404	0.357510526
3034	Q8N1F7	Nuclear pore complex protein Nup93 OS=Homo sapiens OX=9606 GN=NUP93 PE=1 SV=2	TRUE	1	19126000000	30.58230396	30.46641987	30.6505366	30.46870752	30.49615011	30.53871927	30.54744421	30.64022442	30.57100215	30.58754553	30.46395954	30.57811455	-0.065227848	0.955794355	0.516194296	0.698630554	-0.043017052	0.970622997	0.597620604	0.728487094
1891	P78344	Eukaryotic translation initiation factor 4 gamma 2 OS=Homo sapiens OX=9606 GN=EIF4G2 PE=1 SV=1	TRUE	1	19122000000	30.58750218	30.61533585	30.54028393	30.42877802	30.45655535	30.47218572	30.56581682	30.66762244	30.67720211	30.54956113	30.47346908	30.53333904	-0.128534287	0.914760333	0.178954196	0.372972266	-0.118090701	0.921406256	0.166563176	0.326521523
1597	P51665	26S proteasome non-ATPase regulatory subunit 7 OS=Homo sapiens OX=9606 GN=PSMD7 PE=1 SV=2	TRUE	1	19116000000	30.37495466	30.69564679	30.47167139	30.56706942	30.54268714	30.43456556	30.52213986	30.55141891	30.58501742	30.52819285	30.60172914	30.65510258	0.000683097	1.000473599	0.995586338	0.998214431	0.042149463	1.029646749	0.589989393	0.723978425
4682	Q9Y285	Phenylalanine--tRNA ligase alpha subunit OS=Homo sapiens OX=9606 GN=FARSA PE=1 SV=3	TRUE	1	19068000000	30.39777966	30.41903949	30.54636992	30.65287834	30.54325793	30.53173265	30.49269732	30.42268256	30.49408906	30.72095223	30.6307926	30.63392545	0.12155995	1.087910557	0.252218431	0.454945362	0.192067117	1.142399392	0.040453166	0.1318099
455	O60832	H/ACA ribonucleoprotein complex subunit DKC1 OS=Homo sapiens OX=9606 GN=DKC1 PE=1 SV=3	TRUE	1	19052000000	30.44946694	30.63476909	30.26287896	30.29878092	30.49210124	30.39761956	30.40892672	30.54545993	30.38738269	30.87884976	30.7182245	30.80004811	-0.052871087	0.964015944	0.697362543	0.829366914	0.351784346	1.276137998	0.007526995	0.043862899
256	O14979	Heterogeneous nuclear ribonucleoprotein D-like OS=Homo sapiens OX=9606 GN=HNRNPDL PE=1 SV=3	TRUE	1	19034000000	30.64533331	30.25744292	30.43113539	30.36259926	30.52790609	30.58025787	30.61697995	30.63236397	30.61719376	30.55889036	30.61025733	30.63603359	0.045617202	1.03212464	0.747675549	0.860462133	-0.020452136	0.985923671	0.774766812	0.853665175
2262	Q14258	E3 ubiquitin/ISG15 ligase TRIM25 OS=Homo sapiens OX=9606 GN=TRIM25 PE=1 SV=2	TRUE	1	18911000000	30.64928814	30.29222538	30.46231214	30.56950144	30.40686834	30.6154695	30.67665685	30.49230541	30.60935404	30.74656575	30.62396829	30.2090311	0.062671207	1.044397716	0.645722436	0.793665067	-0.066250387	0.955117157	0.690694103	0.798891012
1735	P60891	Ribose-phosphate pyrophosphokinase 1 OS=Homo sapiens OX=9606 GN=PRPS1 PE=1 SV=2	TRUE	1	18896000000	30.73109537	30.76483511	30.65035771	30.54988136	30.58982644	30.61704228	30.49981135	30.48334311	30.35594465	30.51566787	30.16595588	30.44115167	-0.129846039	0.913928977	0.190805976	0.386054067	-0.072107902	0.951247128	0.562011423	0.702473447
1738	P60953	Cell division control protein 42 homolog OS=Homo sapiens OX=9606 GN=CDC42 PE=1 SV=2	TRUE	1	18848000000	30.47328968	30.58489612	30.5077421	30.36895306	30.32726593	30.58058096	30.61593318	30.61458386	30.58118626	30.58181569	30.5225868	30.50858323	-0.096375985	0.935379694	0.406909751	0.599248224	-0.066239192	0.955124568	0.373778615	0.543666495
969	P13995	Bifunctional methylenetetrahydrofolate dehydrogenase/cyclohydrolase, mitochondrial OS=Homo sapiens OX=9606 GN=MTHFD2 PE=1 SV=2	TRUE	1	18734000000	29.95666704	30.0903906	30.00354425	30.43749117	30.48825606	30.50949443	30.58264192	30.50562614	30.47975617	30.98315708	30.86054765	30.76813518	0.461546585	1.377017205	0.002321183	0.027888129	0.34793856	1.272740732	0.008280633	0.046434164
2270	Q14444	Caprin-1 OS=Homo sapiens OX=9606 GN=CAPRIN1 PE=1 SV=2	TRUE	1	18690000000	30.66734631	30.34385806	30.57852734	30.24637777	30.29641194	30.43496939	30.812848	30.79075942	30.90542936	30.16272174	30.19738939	30.50596222	-0.203990866	0.868145724	0.151327241	0.336291852	-0.547654476	0.684131481	0.00385533	0.029141957
963	P13797	Plastin-3 OS=Homo sapiens OX=9606 GN=PLS3 PE=1 SV=4	TRUE	1	18659000000	30.75115193	30.92550311	31.10187512	30.81007726	30.48120846	30.693709	30.14773215	30.10807385	29.9872544	30.3290887	30.27978722	30.23964031	-0.264511813	0.832480387	0.11298811	0.281545266	0.201818608	1.150147275	0.047220529	0.143327802
3402	Q96AE4	Far upstream element-binding protein 1 OS=Homo sapiens OX=9606 GN=FUBP1 PE=1 SV=3	TRUE	1	18618000000	30.54773752	30.39046747	30.21321696	30.68077955	30.69619659	30.39792307	30.63078757	30.64455203	30.56900152	30.20517035	30.68141342	30.47348097	0.207825752	1.154946282	0.18944678	0.385174081	-0.161425461	0.894141174	0.277676925	0.447131581
2326	Q15019	Septin-2 OS=Homo sapiens OX=9606 GN=SEPT2 PE=1 SV=1	TRUE	1	18558000000	30.25545852	30.78155546	30.54208178	30.46691699	30.49321962	30.60805994	30.40265017	30.68420577	30.55834806	30.41830916	30.40207936	30.37135942	-0.003633069	0.997484917	0.982030122	0.99215356	-0.15115202	0.900531084	0.166763553	0.326765394
3972	Q9H0D6	5-3 exoribonuclease 2 OS=Homo sapiens OX=9606 GN=XRN2 PE=1 SV=1	TRUE	1	18518000000	30.35525356	30.56456385	30.39467353	30.13505789	30.09584532	30.35845884	30.63289381	30.75513892	30.78160771	30.66444219	30.35699648	30.5846556	-0.24170963	0.845742492	0.089515854	0.2443991	-0.187848724	0.877913848	0.136647626	0.286641502
956	P13489	Ribonuclease inhibitor OS=Homo sapiens OX=9606 GN=RNH1 PE=1 SV=2	TRUE	1	18505000000	30.37062765	30.66511429	30.58928567	30.65180523	30.58803659	30.58300054	30.48587269	30.43676078	30.25017302	30.46956214	30.5426471	30.38645701	0.065938254	1.046765481	0.575251382	0.74330438	0.075286581	1.053570299	0.467349995	0.62799253
2186	Q13547	Histone deacetylase 1 OS=Homo sapiens OX=9606 GN=HDAC1 PE=1 SV=1	TRUE	1	18493000000	30.63752787	30.41561666	30.17749279	30.48823733	30.3462893	30.32805009	30.59915533	30.80602142	30.65095138	30.40161284	30.51279907	30.5514651	-0.022686865	0.984397661	0.879670307	0.942766117	-0.196750374	0.872513662	0.078419656	0.19993061
3532	Q96HE7	ERO1-like protein alpha OS=Homo sapiens OX=9606 GN=ERO1A PE=1 SV=2	TRUE	1	18491000000	31.04602858	30.97220851	31.205741	31.10500609	31.01558502	30.98752784	29.79091655	29.47095058	29.40949931	29.8455516	29.90251581	29.91147292	-0.038619714	0.973585972	0.723027655	0.844491368	0.329391296	1.256483125	0.035785708	0.121192387
3802	Q9BTT0	Acidic leucine-rich nuclear phosphoprotein 32 family member E OS=Homo sapiens OX=9606 GN=ANP32E PE=1 SV=1	TRUE	1	18489000000	30.53843643	30.62425111	30.5933335	30.71183236	30.53837155	30.64619193	30.40600164	30.51321728	30.49533875	30.30775632	30.34829219	30.32592998	0.046791594	1.032965159	0.63678986	0.789074046	-0.144193054	0.904885368	0.093738672	0.224730674
1564	P50579	Methionine aminopeptidase 2 OS=Homo sapiens OX=9606 GN=METAP2 PE=1 SV=1	TRUE	1	18458000000	29.5026148	29.29580701	29.58536269	32.82250551	29.74012401	30.15862827	29.89599356	29.84240864	30.15173617	30.04089802	30.10787444	30.22406009	1.44582443	2.724184528	0.12584186	0.302211691	0.160898059	1.117982851	0.20648944	0.373155916
3364	Q93009	Ubiquitin carboxyl-terminal hydrolase 7 OS=Homo sapiens OX=9606 GN=USP7 PE=1 SV=2	TRUE	1	18397000000	30.44400597	30.30398565	30.51691065	30.49361309	30.39269026	30.40509807	30.43426061	30.36397523	30.3105004	30.72521264	30.63166687	30.75443855	0.008833048	1.006141384	0.932647195	0.969207719	0.334193942	1.260672853	0.006035978	0.038403467
1082	P20290	Transcription factor BTF3 OS=Homo sapiens OX=9606 GN=BTF3 PE=1 SV=1	TRUE	1	18375000000	30.53197697	30.41504597	30.70121181	30.37297731	30.53832426	30.57989033	30.49254254	30.30639015	30.5675702	30.33548154	30.28299927	30.70817848	-0.052347616	0.964365794	0.675748334	0.812640724	-0.013281201	0.990836417	0.930434325	0.959663797
718	P00491	Purine nucleoside phosphorylase OS=Homo sapiens OX=9606 GN=PNP PE=1 SV=2	TRUE	1	18290000000	30.30140334	30.52114828	30.63365785	30.57302809	30.79518694	30.6139336	30.19902925	30.23379608	30.37544378	30.58633791	30.51876578	30.42373969	0.17531306	1.129209413	0.221783052	0.421900088	0.240191423	1.181149371	0.037516592	0.125084388
3347	Q92896	Golgi apparatus protein 1 OS=Homo sapiens OX=9606 GN=GLG1 PE=1 SV=2	TRUE	1	18279000000	30.62674662	30.54385885	30.48877	29.7948894	29.78187198	29.66236248	31.07089442	30.82522828	30.97309964	30.21099095	30.33803406	30.53345821	-0.806750534	0.57166801	0.000171718	0.006430425	-0.595579708	0.661778484	0.002847012	0.024441119
309	O15427	Monocarboxylate transporter 4 OS=Homo sapiens OX=9606 GN=SLC16A3 PE=1 SV=1	TRUE	1	18207000000	31.13527564	30.98913287	30.99117209	30.73528904	30.93152829	30.8717735	29.83491017	29.60456769	29.56331337	30.11554821	30.05816277	30.07643503	-0.192329924	0.875191163	0.112266711	0.280427912	0.415784922	1.334024278	0.00605006	0.038436202
372	O43684	Mitotic checkpoint protein BUB3 OS=Homo sapiens OX=9606 GN=BUB3 PE=1 SV=1	TRUE	1	18178000000	30.50098186	30.10510942	30.33722065	30.36087331	30.53352641	30.4706834	30.65614038	30.51360622	30.65838838	30.45591734	30.52559231	30.52818627	0.1405904	1.102356145	0.329913102	0.530364999	-0.106146352	0.929066422	0.231631773	0.400421324
3615	Q96QK1	Vacuolar protein sorting-associated protein 35 OS=Homo sapiens OX=9606 GN=VPS35 PE=1 SV=2	TRUE	1	18169000000	30.47312746	30.65047238	30.59558469	30.00741584	30.18146128	30.55296659	30.70674138	30.49044645	30.6959443	30.41146276	30.24497783	30.44038354	-0.325780274	0.797866747	0.093332648	0.250984195	-0.265436003	0.831947271	0.042630307	0.136220616
2458	Q16629	Serine/arginine-rich splicing factor 7 OS=Homo sapiens OX=9606 GN=SRSF7 PE=1 SV=1	TRUE	1	18063000000	30.35107617	30.12891155	30.18682699	30.22112182	30.04782838	30.2178033	30.79776834	30.81252566	30.7052553	30.54673856	30.60147193	30.56890269	-0.060020403	0.959250553	0.603327782	0.765246293	-0.199478709	0.870865178	0.035062337	0.119970654
3295	Q92520	Protein FAM3C OS=Homo sapiens OX=9606 GN=FAM3C PE=1 SV=1	TRUE	1	18055000000	30.27337621	30.20358914	30.29360047	30.58386597	30.67553155	30.5619472	30.38906108	30.37581708	30.31979686	30.61460246	30.3598566	30.78030319	0.35025963	1.27479002	0.008331504	0.061241772	0.223362413	1.167451335	0.122425831	0.266648539
1219	P28838	Cytosol aminopeptidase OS=Homo sapiens OX=9606 GN=LAP3 PE=1 SV=3	TRUE	1	18039000000	30.43146301	30.49990687	30.45211446	30.46853361	30.30647661	30.35605104	30.55124553	30.50455825	30.48731717	30.63752793	30.41616136	30.40092701	-0.084141029	0.943346031	0.397748832	0.591084974	-0.02950155	0.979758745	0.762463292	0.84541238
1154	P23921	Ribonucleoside-diphosphate reductase large subunit OS=Homo sapiens OX=9606 GN=RRM1 PE=1 SV=1	TRUE	1	17974000000	30.51314306	30.7533283	30.53077763	30.55918456	30.6744327	30.61176969	30.47981582	30.43483986	30.54952701	30.17790459	30.06439353	30.11615368	0.016045984	1.01118431	0.886201573	0.946556346	-0.368576963	0.774546112	0.003392455	0.027515407
2932	Q86XP3	ATP-dependent RNA helicase DDX42 OS=Homo sapiens OX=9606 GN=DDX42 PE=1 SV=1	TRUE	1	17955000000	30.30765724	30.27998764	30.24766964	30.45999893	30.37461011	30.33302629	30.55463045	30.58893138	30.5335666	30.50350577	30.57241658	30.61874377	0.1107736	1.079807094	0.257945548	0.460225036	0.005845898	1.004060288	0.938395931	0.964626044
1470	P46977	Dolichyl-diphosphooligosaccharide--protein glycosyltransferase subunit STT3A OS=Homo sapiens OX=9606 GN=STT3A PE=1 SV=2	TRUE	1	17916000000	30.7278174	30.40068821	30.51319209	30.64846764	30.68608876	30.47477685	30.43728139	30.62955203	30.41056521	30.05281797	30.70094339	29.79636915	0.055878518	1.039491901	0.673732088	0.812075432	-0.309089372	0.807151071	0.252370455	0.420986213
4873	Q9Y6M1	Insulin-like growth factor 2 mRNA-binding protein 2 OS=Homo sapiens OX=9606 GN=IGF2BP2 PE=1 SV=2	TRUE	1	17900000000	30.81043963	30.38832099	30.78896965	30.6791142	30.63565866	30.68261776	30.31592354	30.2678924	30.30442147	30.03238605	30.26891484	30.28241433	0.003220115	1.002234506	0.982502424	0.99215356	-0.101507397	0.932058623	0.329781774	0.499867723
274	O15144	Actin-related protein 2/3 complex subunit 2 OS=Homo sapiens OX=9606 GN=ARPC2 PE=1 SV=1	TRUE	1	17898000000	30.60379066	30.44699673	30.43772082	30.53585173	30.66343169	30.55952572	30.40924751	30.55063324	30.48456071	30.15563006	30.25127442	30.40237063	0.090100309	1.064444189	0.396518048	0.590009844	-0.211722115	0.863505867	0.070769712	0.186609326
1312	P35222	Catenin beta-1 OS=Homo sapiens OX=9606 GN=CTNNB1 PE=1 SV=1	TRUE	1	17862000000	30.69812146	30.3798214	30.59350207	30.4110832	30.48890937	30.44141044	30.70513158	30.38240627	30.54676733	30.15029386	30.20206888	30.39226732	-0.110013977	0.926579085	0.373694808	0.571083659	-0.296558375	0.814192381	0.049754004	0.14768252
549	O75821	Eukaryotic translation initiation factor 3 subunit G OS=Homo sapiens OX=9606 GN=EIF3G PE=1 SV=2	TRUE	1	17724000000	30.30072697	30.2425522	30.35887033	30.51245782	30.46637933	30.44563771	30.41222278	30.39553901	30.4150151	30.6759359	30.30144748	30.62176592	0.174108456	1.128266953	0.095736409	0.255521151	0.125457467	1.090853579	0.331160783	0.501070114
1868	P63279	SUMO-conjugating enzyme UBC9 OS=Homo sapiens OX=9606 GN=UBE2I PE=1 SV=1	TRUE	1	17695000000	30.19847233	30.52015819	30.15986654	30.62349769	30.8678689	30.78554238	30.31259762	30.35843252	30.44525047	30.32126542	30.3424933	30.22416098	0.466137303	1.381405912	0.015926069	0.090442316	-0.076120304	0.948605209	0.375573732	0.545301965
4510	Q9UHB9	Signal recognition particle subunit SRP68 OS=Homo sapiens OX=9606 GN=SRP68 PE=1 SV=2	TRUE	1	17679000000	30.28597139	30.36687789	30.34377017	30.62065941	30.61470965	30.58020589	30.37128139	30.4242808	30.36880285	30.47562118	30.49056782	30.29997702	0.272985169	1.208305422	0.018770428	0.09897119	0.033933662	1.023799823	0.702683727	0.807870278
1274	P31689	DnaJ homolog subfamily A member 1 OS=Homo sapiens OX=9606 GN=DNAJA1 PE=1 SV=2	TRUE	1	17658000000	30.23073582	30.38821417	30.10727475	30.43081494	30.55232526	30.33053355	30.49476054	30.64096122	30.65371509	30.37194318	30.49334963	30.41464105	0.195816334	1.145372074	0.151030098	0.335997764	-0.169834331	0.888944756	0.091381406	0.220553665
1870	P67775	Serine/threonine-protein phosphatase 2A catalytic subunit alpha isoform OS=Homo sapiens OX=9606 GN=PPP2CA PE=1 SV=1	TRUE	1	17641000000	30.3961122	30.40506068	30.37037582	30.4427904	30.19841051	30.36683687	30.61946616	30.64442562	30.72400663	30.37936543	30.30115653	30.22245383	-0.054503641	0.962925681	0.611223546	0.771350599	-0.361640878	0.778278885	0.00466236	0.032981593
3885	Q9BXP5	Serrate RNA effector molecule homolog OS=Homo sapiens OX=9606 GN=SRRT PE=1 SV=1	TRUE	1	17640000000	30.50495918	30.50149703	30.4187673	30.22266001	30.28203255	30.24097232	30.46720263	30.29894879	30.39724589	30.58449311	30.5668821	30.58674598	-0.226519545	0.854694329	0.040066243	0.15364725	0.191574628	1.142009481	0.050264967	0.148686123
821	P07602	Prosaposin OS=Homo sapiens OX=9606 GN=PSAP PE=1 SV=2	TRUE	1	17638000000	30.21544818	30.07908057	30.39875028	30.60144565	30.00187926	30.33740203	30.56313827	30.35763577	30.72005577	30.53239458	30.54635536	30.55280118	0.082482633	1.058838555	0.66771063	0.809167202	-0.003092897	0.997858464	0.978506366	0.986997158
1023	P16949	Stathmin OS=Homo sapiens OX=9606 GN=STMN1 PE=1 SV=3	TRUE	1	17638000000	30.58181048	30.97176285	30.66851527	30.33399764	30.51143972	30.42580948	30.47579759	30.1383122	30.55094221	30.10500621	30.22629561	30.03167154	-0.316947254	0.802766738	0.057957477	0.188258715	-0.267359543	0.830838777	0.095628712	0.226880801
1950	Q00688	Peptidyl-prolyl cis-trans isomerase FKBP3 OS=Homo sapiens OX=9606 GN=FKBP3 PE=1 SV=1	TRUE	1	17634000000	30.51886995	30.49319781	30.30711405	30.56919836	30.57134265	30.35224488	30.51430455	30.54141239	30.51088387	30.31031498	30.32015463	30.216177	0.057868026	1.040926372	0.634841362	0.787519084	-0.239984733	0.846754273	0.016653113	0.073595812
1574	P50995	Annexin A11 OS=Homo sapiens OX=9606 GN=ANXA11 PE=1 SV=1	TRUE	1	17543000000	30.47701828	30.46854555	30.49060868	30.31705162	30.31821773	30.31407132	30.40162145	30.41354811	30.51400868	30.37804938	30.52756679	30.46203601	-0.162277281	0.893613396	0.095555521	0.255457149	0.012824647	1.008928995	0.878971582	0.928234737
960	P13674	Prolyl 4-hydroxylase subunit alpha-1 OS=Homo sapiens OX=9606 GN=P4HA1 PE=1 SV=2	TRUE	1	17520000000	31.38483169	31.42399003	31.44587558	31.35201662	31.42798119	31.38237563	27.77827261	27.38969054	27.60623317	27.76890444	27.69365364	27.88136781	-0.030774619	0.978894563	0.729440025	0.84956606	0.189909857	1.140692441	0.178493901	0.340746679
1894	P78347	General transcription factor II-I OS=Homo sapiens OX=9606 GN=GTF2I PE=1 SV=2	TRUE	1	17478000000	30.33378937	30.41236609	30.23665241	30.01350768	30.30541944	30.11962755	30.72012831	30.50835129	30.5009652	30.24853489	30.64146176	30.69874413	-0.181417734	0.881835992	0.170222315	0.361656407	-0.046901341	0.968013222	0.763491618	0.846116323
2228	Q14019	Coactosin-like protein OS=Homo sapiens OX=9606 GN=COTL1 PE=1 SV=3	TRUE	1	17429000000	30.3905838	30.51910122	30.47577141	30.54776268	30.61989549	30.63839453	30.12090223	30.08686065	30.31265003	30.44021347	30.45448359	30.35862889	0.140198757	1.102056933	0.172890938	0.365248773	0.244304344	1.184521467	0.03927786	0.12912457
2454	Q16576	Histone-binding protein RBBP7 OS=Homo sapiens OX=9606 GN=RBBP7 PE=1 SV=1	TRUE	1	17417000000	30.22003893	30.49444438	30.29891023	30.23323402	30.19156938	30.26413722	30.6705448	30.62292355	30.73471118	30.3338848	30.45512912	30.23509983	-0.10815097	0.927776385	0.353876564	0.552622805	-0.33468859	0.79295528	0.01030365	0.053328516
1239	P30044	Peroxiredoxin-5, mitochondrial OS=Homo sapiens OX=9606 GN=PRDX5 PE=1 SV=4	TRUE	1	17264000000	30.92662753	30.5205044	30.3899167	30.33702091	30.39670891	30.41151786	30.42880107	30.27605287	30.86061285	30.05045126	30.09283147	30.00397985	-0.230600316	0.852280178	0.196656001	0.394094933	-0.472734732	0.720597358	0.028853369	0.105160131
3348	Q92900	Regulator of nonsense transcripts 1 OS=Homo sapiens OX=9606 GN=UPF1 PE=1 SV=2	TRUE	1	17210000000	30.35639518	30.19291948	30.2759036	30.32766374	30.10595472	30.28399407	30.72108071	30.70000241	30.59951392	30.38107259	30.27687257	30.32676624	-0.035868576	0.975444317	0.748073403	0.860462133	-0.345295211	0.78714689	0.004751053	0.033334873
225	O14744	Protein arginine N-methyltransferase 5 OS=Homo sapiens OX=9606 GN=PRMT5 PE=1 SV=4	TRUE	1	17163000000	30.37474195	30.28505252	30.45493721	30.67153419	30.71558117	30.54663075	30.35983713	30.27159692	30.44381829	30.15433937	30.30419435	30.17371835	0.273004814	1.208321875	0.035743728	0.143428691	-0.147666758	0.902709217	0.143624919	0.294808689
1041	P17812	CTP synthase 1 OS=Homo sapiens OX=9606 GN=CTPS1 PE=1 SV=2	TRUE	1	17103000000	30.17102775	30.43872808	30.28703113	30.54022154	30.48038637	30.40489348	30.2863395	30.38518124	30.26078571	30.57318705	30.35719657	30.39764122	0.176238143	1.129933715	0.158005765	0.34479325	0.131906131	1.09574047	0.202644246	0.368062881
3915	Q9BZE4	Nucleolar GTP-binding protein 1 OS=Homo sapiens OX=9606 GN=GTPBP4 PE=1 SV=3	TRUE	1	17031000000	30.13942195	29.91847911	29.96354698	30.07041602	30.01394162	30.11118591	30.63110503	30.58993973	30.61605925	30.62678883	30.56123384	30.73396318	0.058031836	1.04104457	0.589122096	0.754954922	0.028293948	1.019805446	0.731426704	0.824172454
1175	P25788	Proteasome subunit alpha type-3 OS=Homo sapiens OX=9606 GN=PSMA3 PE=1 SV=2	TRUE	1	17022000000	30.37186364	30.53553258	29.95949279	30.32326249	30.46204785	30.32485905	30.38843447	30.18012429	30.29440031	30.37036186	30.77267031	30.46639435	0.081093458	1.057819487	0.647691493	0.794766542	0.248822484	1.18823689	0.109712298	0.249140758
579	O76094	Signal recognition particle subunit SRP72 OS=Homo sapiens OX=9606 GN=SRP72 PE=1 SV=3	TRUE	1	16988000000	30.04291658	30.36696385	30.30110709	30.30083858	30.16753731	30.32354663	30.46950316	30.50587274	30.25719208	30.56014652	30.55324207	30.47166355	0.026978335	1.018875896	0.833246373	0.914234806	0.117494722	1.084849356	0.266351496	0.435746589
626	O95202	Mitochondrial proton/calcium exchanger protein OS=Homo sapiens OX=9606 GN=LETM1 PE=1 SV=1	TRUE	1	16936000000	30.60085458	30.23603194	30.40361875	30.12846838	30.30844579	30.41090474	30.6665528	30.58395342	30.45127132	30.29435182	30.15746149	30.15915385	-0.130895452	0.91326443	0.380153223	0.576614838	-0.363603458	0.777220868	0.008518233	0.047191554
3317	Q92621	Nuclear pore complex protein Nup205 OS=Homo sapiens OX=9606 GN=NUP205 PE=1 SV=3	TRUE	1	16843000000	30.23555266	30.15686281	30.19892961	30.37914461	30.36999881	30.48040902	30.36452504	30.30001236	30.35129389	30.51490736	30.47263399	30.47865339	0.212735787	1.158883696	0.054641235	0.182297703	0.150121152	1.109662653	0.072830292	0.190074689
1530	P49720	Proteasome subunit beta type-3 OS=Homo sapiens OX=9606 GN=PSMB3 PE=1 SV=2	TRUE	1	16825000000	30.34891942	30.73744808	30.58292467	30.26887923	30.39239101	30.49387638	30.14288963	30.07058122	30.30630516	30.30908182	30.40132802	30.23314052	-0.171381848	0.887991734	0.254234093	0.457176319	0.141258114	1.10286646	0.197615091	0.363104325
1046	P17980	26S proteasome regulatory subunit 6A OS=Homo sapiens OX=9606 GN=PSMC3 PE=1 SV=3	TRUE	1	16822000000	30.23598569	30.08514392	30.17839362	30.43205993	30.30719222	30.24779511	30.46191551	30.50342547	30.44251739	30.43532114	30.34371196	30.55256517	0.162508008	1.11923114	0.156907446	0.342760603	-0.025420033	0.982534497	0.773224126	0.852946131
2339	Q15056	Eukaryotic translation initiation factor 4H OS=Homo sapiens OX=9606 GN=EIF4H PE=1 SV=5	TRUE	1	16751000000	30.56871006	30.36921014	30.40422147	30.55005277	30.5774187	30.38999266	30.15383589	30.24718453	30.23061386	30.29338649	30.3667331	30.23117972	0.058440819	1.041339733	0.607532156	0.768343992	0.086555008	1.06183162	0.306413895	0.475771177
4582	Q9UKV3	Apoptotic chromatin condensation inducer in the nucleus OS=Homo sapiens OX=9606 GN=ACIN1 PE=1 SV=2	TRUE	1	16721000000	30.35567313	30.30201092	30.45852505	30.36999994	30.3164615	30.31949171	30.41658525	30.38919534	30.58457726	30.12382549	30.33610161	30.28532481	-0.036751981	0.974847206	0.700969237	0.830842358	-0.215035314	0.861525071	0.075480513	0.194979993
1578	P51148	Ras-related protein Rab-5C OS=Homo sapiens OX=9606 GN=RAB5C PE=1 SV=2	TRUE	2	16641000000	30.42829961	30.38270403	30.25216338	29.95378207	30.37870465	30.40135934	30.24731982	30.31364618	30.32006038	30.47640992	30.43749859	30.48841033	-0.109773652	0.926733448	0.49880432	0.684081631	0.173764157	1.127997724	0.048548772	0.14561246
1411	P42285	Exosome RNA helicase MTR4 OS=Homo sapiens OX=9606 GN=MTREX PE=1 SV=3	TRUE	1	16631000000	30.23699777	30.40666588	30.35421079	30.15965313	30.16483727	30.27902062	30.40579771	30.42078169	30.23676485	30.30108386	30.50790575	30.55770928	-0.131454475	0.912910622	0.225810805	0.426343467	0.101118215	1.072604503	0.376044089	0.545301965
1268	P31153	S-adenosylmethionine synthase isoform type-2 OS=Homo sapiens OX=9606 GN=MAT2A PE=1 SV=1	TRUE	1	16602000000	30.23212051	29.9056179	29.90473027	30.10124175	30.08460537	29.92581053	30.67259003	30.68413805	30.64151672	30.49965429	30.5452942	30.43845233	0.023062988	1.016114505	0.865529743	0.936157335	-0.171614665	0.887848445	0.054732361	0.158201536
1764	P61326	Protein mago nashi homolog OS=Homo sapiens OX=9606 GN=MAGOH PE=1 SV=1	TRUE	2	16587000000	30.51539273	30.37320054	29.97557219	30.59702317	30.66355359	30.33873616	29.89816999	30.04758699	30.33943233	30.49471078	30.70302326	30.08459059	0.245049155	1.18513315	0.2175812	0.417581108	0.33237844	1.259087408	0.148261219	0.301214691
1679	P55084	Trifunctional enzyme subunit beta, mitochondrial OS=Homo sapiens OX=9606 GN=HADHB PE=1 SV=3	TRUE	1	16571000000	30.29406767	30.27633049	30.15881307	30.36169716	30.26595712	30.14885263	30.50297579	30.56524285	30.47452957	30.35621747	30.22340516	30.36684924	0.01576523	1.010987549	0.882855738	0.944337621	-0.198758781	0.871299862	0.048295121	0.145062588
1279	P31942	Heterogeneous nuclear ribonucleoprotein H3 OS=Homo sapiens OX=9606 GN=HNRNPH3 PE=1 SV=2	TRUE	1	16561000000	30.03095836	30.06588743	30.19413186	30.61253577	30.35890935	30.49919052	30.36676592	30.27444431	30.35950521	30.31536023	30.24228702	30.59305232	0.393219328	1.31332077	0.012280382	0.077274259	0.049994706	1.035261125	0.676705396	0.788542376
3218	Q8TEQ6	Gem-associated protein 5 OS=Homo sapiens OX=9606 GN=GEMIN5 PE=1 SV=3	TRUE	1	16529000000	30.42964864	30.44919025	30.34067067	30.44491121	30.53414299	30.42038999	30.27840474	30.23604583	30.33333652	30.13439082	30.21266787	30.30091038	0.059978215	1.042450019	0.533725312	0.710884054	-0.066606004	0.954881754	0.440700098	0.603640779
4723	Q9Y2Z0	Protein SGT1 homolog OS=Homo sapiens OX=9606 GN=SUGT1 PE=1 SV=3	TRUE	1	16513000000	30.42929556	30.58315571	30.0999429	30.45252978	30.56690567	30.34767867	30.33346061	30.46425696	30.41701188	30.03834616	30.01672901	30.2521088	0.08490665	1.060619112	0.599637846	0.763293652	-0.302515159	0.810837569	0.021705808	0.08669012
4417	Q9P0L0	Vesicle-associated membrane protein-associated protein A OS=Homo sapiens OX=9606 GN=VAPA PE=1 SV=3	TRUE	1	16469000000	30.21365004	30.15470744	30.25278519	30.25171279	30.3937451	30.22108411	30.091817	30.23494665	30.06767439	30.7194604	30.53711436	30.61159446	0.081799777	1.058337504	0.426180914	0.617687564	0.491243729	1.405656152	0.001939889	0.01976029
2233	Q14126	Desmoglein-2 OS=Homo sapiens OX=9606 GN=DSG2 PE=1 SV=2	TRUE	1	16394000000	30.23039906	30.21837135	30.40129309	30.23324844	30.49604587	30.44917394	30.16834014	30.17646253	30.46561724	30.23507277	30.25720006	30.52600947	0.109468249	1.078830526	0.384572165	0.581468722	0.069287464	1.049198365	0.61731519	0.74288546
52	B4DLN1	cDNA FLJ60124, highly similar to Mitochondrial dicarboxylate carrier OS=Homo sapiens OX=9606 PE=2 SV=1	TRUE	1	16389000000	30.36263647	30.41858512	30.31726715	29.76349422	29.65088712	29.77857349	30.53473861	30.5961838	30.54472935	30.42213609	30.51938539	30.42836342	-0.635177966	0.643861385	0.000508259	0.01216965	-0.101922289	0.931790619	0.210678455	0.377868237
1236	P30040	Endoplasmic reticulum resident protein 29 OS=Homo sapiens OX=9606 GN=ERP29 PE=1 SV=4	TRUE	1	16333000000	30.1430046	30.15866341	29.95409974	30.70992048	30.72195876	30.69458208	30.4118316	30.25486202	30.16145911	30.03525399	30.19835522	30.26279247	0.623564525	1.540677096	0.000818647	0.014818592	-0.110583681	0.926213261	0.340064652	0.509623021
4376	Q9NYU2	UDP-glucose:glycoprotein glucosyltransferase 1 OS=Homo sapiens OX=9606 GN=UGGT1 PE=1 SV=3	TRUE	1	16332000000	30.07967959	30.16822608	30.11628125	30.24393838	30.10434457	30.34644888	30.430548	30.25944642	30.40594018	30.53499536	30.46507916	30.47012802	0.110181639	1.079364122	0.3245335	0.525003209	0.124755983	1.0903233	0.179439462	0.341188827
2081	Q12797	Aspartyl/asparaginyl beta-hydroxylase OS=Homo sapiens OX=9606 GN=ASPH PE=1 SV=3	TRUE	1	16248000000	30.43377524	30.59220613	30.46247749	30.59453238	30.59734036	30.68104602	30.05070706	29.86825485	29.66876107	30.1706725	30.16226542	30.27401502	0.128153301	1.092893864	0.223048063	0.422846618	0.339743321	1.265531415	0.029417956	0.106687544
444	O60716	Catenin delta-1 OS=Homo sapiens OX=9606 GN=CTNND1 PE=1 SV=1	TRUE	1	16203000000	30.42489617	30.43210255	30.43237508	30.43667605	30.28034641	30.4879213	30.25347129	30.07261777	30.19783364	30.18963038	30.28195796	30.24323651	-0.028143347	0.980681558	0.780824286	0.880221397	0.063634053	1.045094973	0.470937618	0.631508731
3603	Q96P70	Importin-9 OS=Homo sapiens OX=9606 GN=IPO9 PE=1 SV=3	TRUE	1	16190000000	31.74314614	31.46020784	31.67059166	29.28497619	29.27624401	29.33921481	29.51721859	29.53972778	29.30979198	29.52063909	29.51637348	29.43654707	-2.324503544	0.199643285	9.83476E-07	0.001010276	0.035607098	1.024988056	0.71462111	0.814626397
1515	P49419	Alpha-aminoadipic semialdehyde dehydrogenase OS=Homo sapiens OX=9606 GN=ALDH7A1 PE=1 SV=5	TRUE	1	16188000000	30.4808431	30.55417926	30.56221099	30.03430875	30.02236927	30.12636013	30.36180751	30.24231187	30.36259073	30.3197898	30.27835203	30.21458846	-0.471398401	0.721265138	0.001987154	0.02558829	-0.051326608	0.965048525	0.535283567	0.683161609
4414	Q9P0J1	[Pyruvate dehydrogenase [acetyl-transferring]]-phosphatase 1, mitochondrial OS=Homo sapiens OX=9606 GN=PDP1 PE=1 SV=3	TRUE	1	16184000000	30.2923775	30.29657388	30.2495629	30.10734417	29.9326959	30.0875176	30.39411401	30.33867723	30.29474085	30.44683912	30.41696345	30.58530107	-0.236985539	0.848516407	0.047024108	0.167642235	0.14052385	1.102305296	0.140911901	0.29137387
1366	P38117	Electron transfer flavoprotein subunit beta OS=Homo sapiens OX=9606 GN=ETFB PE=1 SV=3	TRUE	1	16031000000	30.55805718	30.21565759	30.21236194	30.18570617	30.54517383	30.2519787	30.32610839	30.16148568	30.28508646	30.33623627	30.23760733	30.25154463	-0.001072671	0.999256757	0.994720229	0.998214431	0.017569234	1.01225252	0.83711705	0.900110108
1744	P61019	Ras-related protein Rab-2A OS=Homo sapiens OX=9606 GN=RAB2A PE=1 SV=1	TRUE	1	16025000000	30.34014685	30.3053712	30.48471794	30.50097131	30.39107197	30.60504599	30.07193596	30.01260935	30.04985462	30.21160461	30.37445057	30.16622598	0.122284425	1.088457008	0.296025476	0.496547353	0.205960411	1.153453953	0.054975664	0.158585064
4126	Q9HAV7	GrpE protein homolog 1, mitochondrial OS=Homo sapiens OX=9606 GN=GRPEL1 PE=1 SV=2	TRUE	1	16025000000	30.50801271	30.24178858	30.31457268	30.19761795	30.46123205	30.16292341	30.29882577	30.30020563	30.36756888	30.18171893	30.28205707	30.2609603	-0.080866855	0.945489371	0.559815677	0.730944587	-0.080621331	0.945650293	0.312279425	0.482538059
653	O95399	Urotensin-2 OS=Homo sapiens OX=9606 GN=UTS2 PE=1 SV=1	TRUE	1	16011000000	30.32343547	30.03300559	30.03180726	30.42451438	30.57981286	30.53344247	30.06479694	30.16009873	29.9798644	30.42147609	30.47047631	30.39872597	0.383173795	1.304207838	0.020158702	0.103669722	0.361972764	1.285182075	0.004776007	0.033455382
1958	Q01130	Serine/arginine-rich splicing factor 2 OS=Homo sapiens OX=9606 GN=SRSF2 PE=1 SV=4	TRUE	1	15970000000	30.37737696	30.13050307	30.16103378	30.27932352	30.23057888	30.1146995	30.36778005	30.47307427	30.40162666	30.39221939	30.14107083	30.31603412	-0.014770638	0.989814006	0.899113205	0.951198806	-0.131052212	0.913165202	0.215814976	0.384356195
1589	P51572	B-cell receptor-associated protein 31 OS=Homo sapiens OX=9606 GN=BCAP31 PE=1 SV=3	TRUE	1	15941000000	30.16310442	29.9298901	30.1115666	30.18010266	30.11811279	30.06904505	30.48479816	30.42840028	30.44426677	30.45812408	30.41055233	30.39574858	0.054233126	1.038307038	0.620975768	0.777212742	-0.031013405	0.978732556	0.668151967	0.78281711
824	P07741	Adenine phosphoribosyltransferase OS=Homo sapiens OX=9606 GN=APRT PE=1 SV=2	TRUE	1	15920000000	30.41328298	30.54841563	30.54705298	30.24176296	30.27674511	30.30225643	30.18568783	30.11343562	30.28632012	30.1827924	30.18337044	30.11355127	-0.229329026	0.85303153	0.046126441	0.166055882	-0.035243153	0.975867273	0.676264109	0.788542376
4166	Q9HDC9	Adipocyte plasma membrane-associated protein OS=Homo sapiens OX=9606 GN=APMAP PE=1 SV=2	TRUE	1	15807000000	30.44492779	30.13015597	30.39329604	30.26515368	30.35062155	30.17894059	30.48371778	30.21068348	29.99048746	30.36751957	30.23912978	30.20652697	-0.057887995	0.960669443	0.652405271	0.79855027	0.042762534	1.030084389	0.775066847	0.853665175
3394	Q96A33	Coiled-coil domain-containing protein 47 OS=Homo sapiens OX=9606 GN=CCDC47 PE=1 SV=1	TRUE	1	15753000000	30.22949184	30.01440716	30.05704821	30.24662368	30.3454504	30.33154278	30.22768552	30.21365071	30.13865784	30.50149882	30.47608146	30.34969513	0.207556549	1.154730793	0.088095626	0.24210352	0.24909378	1.188460356	0.022134411	0.087592651
1739	P60981	Destrin OS=Homo sapiens OX=9606 GN=DSTN PE=1 SV=3	TRUE	1	15743000000	30.08094564	30.7580679	30.32856768	30.12499348	30.31133156	30.36535525	30.08222904	30.20542842	30.23750692	30.19298392	30.35373937	30.03540831	-0.121966978	0.918933917	0.551629436	0.724433125	0.018989069	1.013249223	0.867386041	0.920699918
1883	P68402	Platelet-activating factor acetylhydrolase IB subunit beta OS=Homo sapiens OX=9606 GN=PAFAH1B2 PE=1 SV=1	TRUE	1	15739000000	30.09296715	30.38269126	30.39836672	30.35365943	30.24767256	30.49387843	30.25178772	30.13930059	30.37549429	30.22399184	30.11925072	30.06908205	0.073728435	1.052433032	0.592266028	0.756958355	-0.118085995	0.921409262	0.262789777	0.431337224
4253	Q9NSE4	Isoleucine--tRNA ligase, mitochondrial OS=Homo sapiens OX=9606 GN=IARS2 PE=1 SV=2	TRUE	1	15726000000	30.51259355	30.12137678	30.19445578	30.28215097	30.28985583	30.21509937	30.3945919	30.46321286	29.92799714	30.29261129	30.22534982	30.25485631	-0.013773315	0.990498493	0.919350422	0.961958463	-0.004328161	0.997004443	0.978893675	0.987047369
3531	Q96HC4	PDZ and LIM domain protein 5 OS=Homo sapiens OX=9606 GN=PDLIM5 PE=1 SV=5	TRUE	1	15695000000	30.56720373	30.37930176	30.61056092	30.15145329	30.34405777	30.11867191	30.45703146	30.37974121	30.47548723	29.71490588	30.01230068	29.81384614	-0.314294481	0.804244193	0.036626107	0.14554804	-0.590402402	0.664157632	0.001381221	0.016275701
1640	P53582	Methionine aminopeptidase 1 OS=Homo sapiens OX=9606 GN=METAP1 PE=1 SV=2	TRUE	1	15656000000	30.26343875	30.42910094	30.32104049	30.2398586	30.31055538	30.44265547	30.19871662	30.06707167	30.10728479	30.26947549	30.25022371	30.20586248	-0.006836909	0.995272227	0.94950349	0.978803271	0.117496201	1.084850468	0.169871518	0.330143504
1942	Q00341	Vigilin OS=Homo sapiens OX=9606 GN=HDLBP PE=1 SV=2	TRUE	1	15652000000	30.43851016	30.35605389	30.32443535	29.88569517	29.95900587	29.79688821	30.43556664	30.60530943	30.5160273	30.06034869	30.13421974	30.29596394	-0.492470052	0.710807076	0.00221737	0.02736088	-0.355457	0.781622011	0.01159568	0.058587602
1149	P23588	Eukaryotic translation initiation factor 4B OS=Homo sapiens OX=9606 GN=EIF4B PE=1 SV=2	TRUE	1	15638000000	30.26013859	30.16742876	29.87098648	30.18074213	30.41321756	30.03343179	30.12201912	30.32161165	30.26261258	30.34077512	30.42938779	30.54507173	0.109612555	1.078938442	0.511341683	0.694349959	0.202997099	1.151087177	0.081585183	0.204868409
2028	Q06210	Glutamine--fructose-6-phosphate aminotransferase [isomerizing] 1 OS=Homo sapiens OX=9606 GN=GFPT1 PE=1 SV=3	TRUE	1	15616000000	30.33849319	30.36175839	30.24572252	30.31253077	30.1133206	30.4354275	30.11160356	30.31601334	30.31122435	30.26520061	30.12804164	30.1194478	-0.028231744	0.980621471	0.816859971	0.904223497	-0.075383732	0.949089646	0.45986679	0.621195685
2575	Q5JTH9	RRP12-like protein OS=Homo sapiens OX=9606 GN=RRP12 PE=1 SV=2	TRUE	1	15609000000	29.97796882	30.04842964	29.86474093	30.32298586	30.23853265	30.40340302	30.32255741	30.20895744	30.2987858	30.27401166	30.41458265	30.48596554	0.357927379	1.281583412	0.012783516	0.079587074	0.114753066	1.082789697	0.245488493	0.414156377
685	O95782	AP-2 complex subunit alpha-1 OS=Homo sapiens OX=9606 GN=AP2A1 PE=1 SV=3	TRUE	1	15553000000	29.82340494	30.27671913	30.13910645	30.14607609	29.53043923	30.11594637	30.5586372	30.56329753	30.51087346	30.31986011	30.21632767	30.25102587	-0.148922943	0.901923551	0.517538671	0.699528421	-0.281864845	0.822527121	0.008551943	0.047216823
2273	Q14498	RNA-binding protein 39 OS=Homo sapiens OX=9606 GN=RBM39 PE=1 SV=2	TRUE	1	15544000000	30.05435507	29.99328845	30.17911382	30.37915069	30.21048258	30.49329338	30.18347409	30.29714275	30.15196533	30.27945365	30.23107383	30.42444226	0.285389771	1.218739484	0.049820361	0.173631776	0.100795852	1.072364861	0.305830018	0.475501583
1806	P62304	Small nuclear ribonucleoprotein E OS=Homo sapiens OX=9606 GN=SNRPE PE=1 SV=1	TRUE	1	15528000000	30.18278862	30.43320853	30.37365031	30.11069216	30.38270698	30.52163215	30.10656524	29.957408	30.15773282	30.18962326	30.21406178	30.27437992	0.008461278	1.005882143	0.9549805	0.982611004	0.15211963	1.111200867	0.127451432	0.274358663
719	P00492	Hypoxanthine-guanine phosphoribosyltransferase OS=Homo sapiens OX=9606 GN=HPRT1 PE=1 SV=2	TRUE	1	15464000000	30.61973068	30.61293673	30.49687609	30.54212224	30.45869772	30.4704134	29.84482977	29.93858967	29.65481186	30.08705904	30.08644098	29.91918152	-0.086103381	0.942063765	0.379474137	0.576010059	0.218150079	1.163241044	0.089801722	0.218299081
3951	Q9GZT3	SRA stem-loop-interacting RNA-binding protein, mitochondrial OS=Homo sapiens OX=9606 GN=SLIRP PE=1 SV=1	TRUE	1	15430000000	30.2667949	30.33402758	30.16534284	29.89373543	30.04730989	29.97897942	30.33349529	30.32287637	30.27011312	30.29146318	30.35536752	30.41366628	-0.282046859	0.822423356	0.029486787	0.128329956	0.044670732	1.031447744	0.567266806	0.706578202
3889	Q9BXW7	Haloacid dehalogenase-like hydrolase domain-containing 5 OS=Homo sapiens OX=9606 GN=HDHD5 PE=1 SV=1	TRUE	1	15417000000	29.4748871	30.09775323	29.98193238	29.46625306	29.59196714	32.29547094	29.05948739	29.07660374	31.17257197	29.25211913	29.19189274	29.27666248	0.599706148	1.515407873	0.475857878	0.663038325	-0.529329584	0.692876637	0.40897152	0.576338961
4571	Q9UKD2	mRNA turnover protein 4 homolog OS=Homo sapiens OX=9606 GN=MRTO4 PE=1 SV=2	TRUE	1	15409000000	30.15008804	30.19960061	30.19596585	30.34116725	30.18022416	29.88519523	30.25132416	30.40546268	30.27682241	30.47713537	30.20494187	30.14581432	-0.046355951	0.968379235	0.749109248	0.860462133	-0.035239233	0.975869925	0.770245915	0.851323607
886	P0DN76	Splicing factor U2AF 35 kDa subunit-like protein OS=Homo sapiens OX=9606 GN=U2AF1L5 PE=1 SV=1	TRUE	3	15394000000	30.45119865	30.60524992	30.37584484	30.03008692	29.81997217	30.26044211	30.31416186	30.42697121	30.28332843	30.002775	29.80015429	30.18940121	-0.440597406	0.736829432	0.023643974	0.113809014	-0.344043669	0.787830039	0.031004853	0.110408546
1752	P61106	Ras-related protein Rab-14 OS=Homo sapiens OX=9606 GN=RAB14 PE=1 SV=4	TRUE	1	15368000000	30.31180972	29.75184751	30.1628421	30.49378803	30.31787172	30.43435562	30.19508734	30.2507615	30.06165486	30.18472244	30.15980693	30.39733454	0.339838676	1.265615063	0.089338126	0.24423843	0.078120071	1.055641572	0.476410352	0.634554266
587	O94826	Mitochondrial import receptor subunit TOM70 OS=Homo sapiens OX=9606 GN=TOMM70 PE=1 SV=1	TRUE	1	15343000000	30.23503446	30.06827338	30.07782958	30.21840928	30.41430082	30.35675286	30.17411061	30.18554537	30.19092095	30.27938197	30.22175678	30.33177043	0.20277518	1.150910127	0.102753499	0.265324078	0.094110749	1.067407275	0.233969535	0.402519588
2308	Q14847	LIM and SH3 domain protein 1 OS=Homo sapiens OX=9606 GN=LASP1 PE=1 SV=2	TRUE	1	15328000000	30.15790218	30.2251599	30.28041886	30.2979622	30.44613288	30.26379207	29.97286534	30.11068051	30.21162811	30.12509008	30.37812955	30.293022	0.114802069	1.082826477	0.288452563	0.491085158	0.167022556	1.122738976	0.174114649	0.334913733
2327	Q15020	Squamous cell carcinoma antigen recognized by T-cells 3 OS=Homo sapiens OX=9606 GN=SART3 PE=1 SV=1	TRUE	1	15301000000	30.22912536	30.39633831	30.01835393	30.16976312	29.96486787	30.18876064	30.25047686	30.14109059	30.2345145	30.33410271	30.45821172	30.2117376	-0.106808657	0.928640009	0.462257848	0.650931288	0.125990024	1.091256331	0.227375676	0.396291269
2355	Q15155	Nodal modulator 1 OS=Homo sapiens OX=9606 GN=NOMO1 PE=1 SV=5	TRUE	1	15239000000	30.1835314	30.03753931	30.18100683	30.41303502	30.35328553	30.19886474	30.21828926	30.22505666	30.15025672	30.20854149	30.18618726	30.29300723	0.18770258	1.138948552	0.126026911	0.302403966	0.031377779	1.021987662	0.685465588	0.795302804
596	O94906	Pre-mRNA-processing factor 6 OS=Homo sapiens OX=9606 GN=PRPF6 PE=1 SV=1	TRUE	1	15237000000	30.29274158	30.2191062	30.30629665	30.08218461	30.16621573	29.96860895	30.30822845	30.31371918	30.22558057	30.35763261	30.16143569	30.17395465	-0.200378378	0.870322273	0.085850806	0.23851316	-0.051501754	0.964931373	0.579363611	0.717283504
1851	P62995	Transformer-2 protein homolog beta OS=Homo sapiens OX=9606 GN=TRA2B PE=1 SV=1	TRUE	1	15185000000	30.29493421	30.43543278	30.14341371	29.81764685	29.98360423	29.94125122	30.33107413	30.73316098	30.3851507	29.94208914	30.15692781	30.12714807	-0.377092803	0.769987642	0.017744017	0.09644202	-0.407740261	0.753803155	0.026317095	0.098169838
4642	Q9UNX4	WD repeat-containing protein 3 OS=Homo sapiens OX=9606 GN=WDR3 PE=1 SV=1	TRUE	1	15175000000	29.92891522	29.85549163	30.05496129	30.05255723	30.01321325	30.21422437	30.57950696	30.42238022	30.12922132	30.31557116	30.22525191	30.43053067	0.146875571	1.10716909	0.222853387	0.422762958	-0.053251587	0.963761726	0.713788303	0.814133354
4369	Q9NYF8	Bcl-2-associated transcription factor 1 OS=Homo sapiens OX=9606 GN=BCLAF1 PE=1 SV=2	TRUE	1	15082000000	30.07743831	30.19904201	29.87410145	29.95575349	30.13751214	30.20824726	30.44449917	30.49274322	30.33933103	30.19381153	30.21918205	30.13415071	0.050310378	1.035487672	0.71116241	0.836338392	-0.243143046	0.844902607	0.022849492	0.089585838
1408	P42126	Enoyl-CoA delta isomerase 1, mitochondrial OS=Homo sapiens OX=9606 GN=ECI1 PE=1 SV=1	TRUE	1	15071000000	30.2136552	30.11031168	30.11072458	30.11891994	30.61146895	30.27924168	30.38035815	30.39972254	29.69915131	30.1547722	30.21734657	30.0811705	0.191646372	1.142066273	0.245009692	0.446337415	-0.008647576	0.994023885	0.968117615	0.981315536
2605	Q5T4S7	E3 ubiquitin-protein ligase UBR4 OS=Homo sapiens OX=9606 GN=UBR4 PE=1 SV=1	TRUE	1	15034000000	30.31704405	30.37812425	30.48244524	30.18079723	30.20518577	30.39441769	30.01534209	29.97667985	30.12906737	30.20638284	30.05939586	30.03496125	-0.132404281	0.9123098	0.262425153	0.464510659	0.059883548	1.042381618	0.523575358	0.67381736
703	O96008	Mitochondrial import receptor subunit TOM40 homolog OS=Homo sapiens OX=9606 GN=TOMM40 PE=1 SV=1	TRUE	1	14945000000	30.01347071	30.22773265	30.51444087	30.16371072	30.12386905	30.30576995	30.22438808	30.14609087	30.25938647	29.96953206	30.09951534	30.17513759	-0.054098169	0.963196351	0.735336587	0.8528078	-0.128560141	0.91474394	0.1936786	0.358747484
4739	Q9Y383	Putative RNA-binding protein Luc7-like 2 OS=Homo sapiens OX=9606 GN=LUC7L2 PE=1 SV=2	TRUE	1	14894000000	30.2499384	30.27827316	30.16410553	30.32012713	30.31009837	30.3275415	29.92931382	30.0831102	29.78847182	30.29356176	30.25603468	30.2130145	0.088483307	1.063251807	0.346441187	0.546249746	0.320571695	1.248825322	0.01910525	0.079392927
4701	Q9Y2L1	Exosome complex exonuclease RRP44 OS=Homo sapiens OX=9606 GN=DIS3 PE=1 SV=2	TRUE	1	14892000000	29.45641412	29.58123736	30.60107837	30.83748951	30.01513033	30.64415913	30.51766253	29.97117647	29.93703992	29.90806349	30.06936039	30.00276524	0.61934971	1.536182596	0.150419297	0.335545441	-0.148563264	0.902148437	0.431731533	0.595534741
2241	Q14157	Ubiquitin-associated protein 2-like OS=Homo sapiens OX=9606 GN=UBAP2L PE=1 SV=2	TRUE	1	14886000000	30.21039602	30.36212683	30.24760355	29.92567452	29.94615839	29.99656587	30.15197738	30.49798882	30.09706267	30.29251508	29.95371818	30.32169059	-0.317242543	0.802602445	0.014105128	0.083773801	-0.059701674	0.9594625	0.720806903	0.818208099
1557	P50402	Emerin OS=Homo sapiens OX=9606 GN=EMD PE=1 SV=1	TRUE	1	14850000000	29.74272986	29.55822045	29.85569692	30.30746633	30.36831727	30.47495804	30.1632022	30.02212886	29.96662125	30.40675027	30.38337826	30.50808265	0.664698136	1.585236549	0.001381378	0.020428647	0.382086295	1.3032251	0.005529152	0.036698891
3980	Q9H0S4	Probable ATP-dependent RNA helicase DDX47 OS=Homo sapiens OX=9606 GN=DDX47 PE=1 SV=1	TRUE	1	14848000000	30.05396297	30.02371245	30.24680457	30.25844771	30.35948679	30.3299234	30.08990754	30.06295415	30.09563856	30.22031191	30.25155028	30.19240931	0.207792638	1.154919773	0.091969192	0.248382281	0.138590419	1.100829029	0.08821785	0.216196566
2384	Q15424	Scaffold attachment factor B1 OS=Homo sapiens OX=9606 GN=SAFB PE=1 SV=4	TRUE	1	14797000000	30.19291402	29.68176348	30.11836202	30.32710485	30.11929185	30.146403	30.44842787	30.36695687	30.32368383	30.03352742	30.19471748	30.07185322	0.199920059	1.148634707	0.271659436	0.472386214	-0.279656819	0.823786952	0.016399567	0.072791059
2421	Q15758	Neutral amino acid transporter B(0) OS=Homo sapiens OX=9606 GN=SLC1A5 PE=1 SV=2	TRUE	1	14787000000	29.59432898	29.37838202	29.6457121	29.97143358	30.13152999	30.057342	30.21866711	30.23329766	30.2259598	30.5068104	30.47008906	30.79297114	0.513960827	1.427965206	0.004216848	0.039559428	0.363982013	1.286973201	0.016361858	0.072791059
739	P02794	Ferritin heavy chain OS=Homo sapiens OX=9606 GN=FTH1 PE=1 SV=2	TRUE	1	14779000000	30.61535676	30.22163342	30.65588051	30.89203026	31.14733501	30.79811597	29.51221375	28.94456399	29.06740927	29.53447356	29.74188618	29.49942123	0.448203515	1.364340283	0.036358908	0.144813897	0.417197984	1.335331541	0.053165414	0.154946561
4470	Q9UBQ5	Eukaryotic translation initiation factor 3 subunit K OS=Homo sapiens OX=9606 GN=EIF3K PE=1 SV=1	TRUE	1	14764000000	30.020522	30.16863407	30.15764006	29.76145353	29.82843322	29.84171703	30.29963369	30.21298607	30.41413414	30.35128541	30.22814083	30.41695665	-0.305064115	0.809406245	0.017554913	0.096181336	0.023209667	1.01621782	0.813562768	0.883173514
1212	P28331	NADH-ubiquinone oxidoreductase 75 kDa subunit, mitochondrial OS=Homo sapiens OX=9606 GN=NDUFS1 PE=1 SV=3	TRUE	1	14706000000	30.62025938	30.30420811	30.37101736	29.9882541	30.04270063	29.9017501	30.66178701	30.42559847	30.31976801	29.71579967	29.61190563	29.67524003	-0.454260005	0.729884452	0.009387952	0.065424147	-0.801402718	0.573791015	0.000446741	0.008936906
513	O75475	PC4 and SFRS1-interacting protein OS=Homo sapiens OX=9606 GN=PSIP1 PE=1 SV=1	TRUE	1	14701000000	30.26618372	30.09987252	30.07893426	29.93871163	29.9702697	29.80168705	30.2722562	30.25129439	30.2621037	30.41031562	30.26119031	30.2141844	-0.244774045	0.843947965	0.058926606	0.190054494	0.033345347	1.023382414	0.699886013	0.805678317
2404	Q15631	Translin OS=Homo sapiens OX=9606 GN=TSN PE=1 SV=1	TRUE	1	14630000000	30.18430318	30.39363875	30.20461945	30.28321885	30.09147323	30.31839538	30.20136599	30.12068426	30.29973012	30.09850175	29.91232053	29.76251426	-0.029824644	0.979539351	0.803593631	0.895327069	-0.282814611	0.821985807	0.049106919	0.14667282
3822	Q9BUJ2	Heterogeneous nuclear ribonucleoprotein U-like protein 1 OS=Homo sapiens OX=9606 GN=HNRNPUL1 PE=1 SV=2	TRUE	1	14603000000	30.07347574	30.06861408	30.00695097	30.19266534	30.17714985	30.35597559	30.19471577	30.37047452	30.26769632	30.07957323	30.14711622	29.94025027	0.192249997	1.142544215	0.093556605	0.251257576	-0.221982297	0.857386558	0.057487913	0.163204961
4185	Q9NPH2	Inositol-3-phosphate synthase 1 OS=Homo sapiens OX=9606 GN=ISYNA1 PE=1 SV=1	TRUE	1	14587000000	30.30910254	30.45052456	30.29562741	29.8864781	29.9284396	30.02284068	30.34085618	30.19434962	30.50989257	30.19566868	29.75897898	29.70057626	-0.405832043	0.754800852	0.006291884	0.05036518	-0.463291485	0.725329542	0.033192823	0.115130912
1115	P22061	Protein-L-isoaspartate(D-aspartate) O-methyltransferase OS=Homo sapiens OX=9606 GN=PCMT1 PE=1 SV=4	TRUE	1	14558000000	30.27359824	30.26007328	30.13878626	30.36371803	30.39620514	30.20743528	29.99433044	30.05391363	30.05703556	30.05049068	30.19707194	29.93217923	0.098300222	1.070511447	0.370072172	0.567774999	0.024820742	1.017353276	0.799624543	0.873727216
4432	Q9P287	BRCA2 and CDKN1A-interacting protein OS=Homo sapiens OX=9606 GN=BCCIP PE=1 SV=1	TRUE	1	14525000000	29.88687913	30.08164758	30.14281031	30.21306796	30.20761318	30.162742	29.99252281	30.06523054	30.14264694	30.331578	30.21120331	30.26304974	0.157362038	1.11524605	0.184358201	0.379522969	0.201810253	1.150140614	0.048056499	0.145060126
875	P09661	U2 small nuclear ribonucleoprotein A OS=Homo sapiens OX=9606 GN=SNRPA1 PE=1 SV=2	TRUE	1	14516000000	30.39491048	30.12977622	29.94403067	30.25377816	29.95893539	30.21827061	29.98942871	30.01643187	29.95221022	30.11073013	30.51272056	30.25669093	-0.012577739	0.991319669	0.938520416	0.973362259	0.307356941	1.237438599	0.044411793	0.139181973
3167	Q8NI36	WD repeat-containing protein 36 OS=Homo sapiens OX=9606 GN=WDR36 PE=1 SV=1	TRUE	1	14462000000	30.11821827	29.88156341	30.05276028	30.07254251	30.17723577	29.96568828	30.18914146	30.12171223	30.05344708	30.29597523	30.25290842	30.41277869	0.0543082	1.03836107	0.64669835	0.79416722	0.199120525	1.147998315	0.056734781	0.161921892
2504	Q32MZ4	Leucine-rich repeat flightless-interacting protein 1 OS=Homo sapiens OX=9606 GN=LRRFIP1 PE=1 SV=2	TRUE	1	14414000000	29.02640308	32.70044104	28.89488299	29.63525753	29.64581084	29.42915005	28.91779728	28.89550867	28.8216486	29.36757055	29.39656372	29.14588865	-0.637169567	0.642973165	0.563571027	0.734447621	0.42502279	1.342593711	0.00519409	0.035611564
859	P09104	Gamma-enolase OS=Homo sapiens OX=9606 GN=ENO2 PE=1 SV=3	TRUE	1	14379000000	30.91282378	30.94089537	31.12644819	30.74341258	30.76432917	30.98667921	28.84053469	28.30376683	28.88032657	28.63153398	28.6736581	28.73830601	-0.161915459	0.893837539	0.220475152	0.42046265	0.00629	1.004369414	0.97198269	0.982952633
1257	P30566	Adenylosuccinate lyase OS=Homo sapiens OX=9606 GN=ADSL PE=1 SV=2	TRUE	1	14323000000	29.98835144	30.19913167	30.15229957	30.17025721	30.05789986	30.08604651	30.14070929	29.96201056	30.16335312	30.2311375	30.15257295	30.18202979	-0.008526367	0.994107403	0.935659543	0.971185515	0.099889091	1.071691072	0.295049442	0.464026578
2133	Q13177	Serine/threonine-protein kinase PAK 2 OS=Homo sapiens OX=9606 GN=PAK2 PE=1 SV=3	TRUE	1	14322000000	30.29917233	30.13597594	30.17772284	30.12898828	30.02508321	30.15293088	29.99974262	30.11804415	30.04390658	30.27951556	30.06148217	30.12801101	-0.101956244	0.931768689	0.333499772	0.532803825	0.102438462	1.07358652	0.299411457	0.468961645
1920	P82979	SAP domain-containing ribonucleoprotein OS=Homo sapiens OX=9606 GN=SARNP PE=1 SV=3	TRUE	2	14294000000	30.42190009	30.27700635	29.97863883	30.21962171	29.92703651	29.8064203	30.01834384	30.3863294	30.16183251	30.01485714	30.1477633	30.10290603	-0.241488918	0.845871889	0.205932781	0.405451748	-0.100326426	0.932821906	0.422025639	0.588373509
4509	Q9UHB6	LIM domain and actin-binding protein 1 OS=Homo sapiens OX=9606 GN=LIMA1 PE=1 SV=1	TRUE	1	14279000000	29.44769478	29.49488494	29.57057526	29.99616371	30.21823743	29.92052679	30.18533608	30.36027439	29.99418345	30.48384797	30.59739193	30.47142146	0.540590984	1.454568243	0.003501104	0.034833017	0.337622484	1.263672384	0.028222428	0.103747574
1536	P49756	RNA-binding protein 25 OS=Homo sapiens OX=9606 GN=RBM25 PE=1 SV=3	TRUE	1	14234000000	29.99234304	29.91802577	29.97998363	30.19129134	30.36179967	30.21825644	30.05266389	30.25976944	30.07340628	30.10526887	30.07444609	30.19679582	0.293665005	1.225750206	0.021848413	0.108420859	-0.003109608	0.997846905	0.973911511	0.984367812
2149	Q13310	Polyadenylate-binding protein 4 OS=Homo sapiens OX=9606 GN=PABPC4 PE=1 SV=1	TRUE	1	14234000000	30.1476205	30.01511705	30.17829694	30.24473835	30.26175534	30.19492875	30.04594388	30.1430272	30.23734205	29.9222997	30.11253837	30.01070916	0.120129316	1.086832276	0.24523842	0.446470833	-0.126921969	0.915783217	0.221863815	0.390280682
1754	P61160	Actin-related protein 2 OS=Homo sapiens OX=9606 GN=ACTR2 PE=1 SV=1	TRUE	1	14227000000	30.14676346	30.40175337	30.4283975	30.01140847	29.98052068	29.92110379	29.92533261	30.02587962	30.14332441	30.10804117	30.18836171	30.06471695	-0.35462713	0.782071747	0.02073783	0.10544787	0.088861064	1.063530246	0.360824531	0.530566259
386	O43809	Cleavage and polyadenylation specificity factor subunit 5 OS=Homo sapiens OX=9606 GN=NUDT21 PE=1 SV=1	TRUE	1	14208000000	30.17794832	30.25235633	30.17296681	30.09363988	29.92398987	30.23809083	30.14665039	30.21105678	29.94150765	29.99295607	30.1276136	30.11096696	-0.115850295	0.922838249	0.34608186	0.545892654	-0.022559394	0.984484642	0.831080462	0.896083496
459	O60884	DnaJ homolog subfamily A member 2 OS=Homo sapiens OX=9606 GN=DNAJA2 PE=1 SV=1	TRUE	1	14201000000	29.95906874	30.07231219	30.00063565	30.05519569	30.04093364	29.86783023	30.12934816	30.12726491	29.98647321	30.35870019	30.31932741	30.30593212	-0.022685673	0.984398474	0.827349062	0.910926393	0.246957817	1.186702099	0.020583312	0.083660927
396	O43852	Calumenin OS=Homo sapiens OX=9606 GN=CALU PE=1 SV=2	TRUE	1	14188000000	29.90852342	29.49507685	29.77571116	30.17346719	29.83847809	30.12352827	30.38648217	30.30799151	30.38994903	30.31207182	30.11672781	30.16421051	0.318720705	1.247224095	0.088944575	0.243324407	-0.163804189	0.892668121	0.104924425	0.241713953
917	P11216	Glycogen phosphorylase, brain form OS=Homo sapiens OX=9606 GN=PYGB PE=1 SV=5	TRUE	1	14131000000	29.53338097	29.53651063	29.73323343	30.25514603	30.15087569	30.55294788	29.70828836	29.70409734	29.93821059	30.31078013	30.66848058	30.51500561	0.718614854	1.645601317	0.002395865	0.028335277	0.71455668	1.64097889	0.001626035	0.017932242
839	P08237	ATP-dependent 6-phosphofructokinase, muscle type OS=Homo sapiens OX=9606 GN=PFKM PE=1 SV=2	TRUE	1	14097000000	29.88224583	29.9773291	29.90704309	30.1625172	30.10204555	29.92904376	30.07564867	30.25534874	30.30492781	30.1649119	30.32453624	30.08191643	0.142329497	1.103685782	0.217058984	0.416773535	-0.021520213	0.985194027	0.846461245	0.906757115
667	O95573	Long-chain-fatty-acid--CoA ligase 3 OS=Homo sapiens OX=9606 GN=ACSL3 PE=1 SV=3	TRUE	1	14086000000	30.29920891	30.069781	29.94454755	29.73856852	29.84341616	29.78575434	30.38034619	30.11467718	30.13603797	30.36632444	30.1097436	30.19927524	-0.315266142	0.803702713	0.041951091	0.156807366	0.014760648	1.01028382	0.902906049	0.942572553
858	P09012	U1 small nuclear ribonucleoprotein A OS=Homo sapiens OX=9606 GN=SNRPA PE=1 SV=3	TRUE	1	14030000000	29.96440345	29.97527627	30.09600926	30.21871882	30.46452212	30.54328068	29.83018366	30.07688625	29.82004782	29.76596685	30.13094048	30.21650622	0.396944214	1.316716006	0.017194546	0.094708296	0.128765274	1.093357554	0.427761444	0.593293122
1480	P48147	Prolyl endopeptidase OS=Homo sapiens OX=9606 GN=PREP PE=1 SV=2	TRUE	1	14000000000	30.42094207	30.33647153	30.57297952	30.47890944	30.43905817	30.25656957	29.61930016	29.86683667	29.95840693	29.5730514	29.74056617	29.70724684	-0.051951977	0.964630294	0.667134708	0.809090135	-0.141226453	0.90674799	0.270275576	0.438862147
1045	P17931	Galectin-3 OS=Homo sapiens OX=9606 GN=LGALS3 PE=1 SV=5	TRUE	1	13949000000	30.36567557	30.07445428	30.10409618	29.78559755	30.01562424	29.87126032	30.19746391	29.82289022	29.93959387	30.2388925	30.37137355	30.17641204	-0.290581301	0.81757257	0.060657673	0.193812113	0.275576694	1.210477862	0.069798448	0.185400551
1360	P37108	Signal recognition particle 14 kDa protein OS=Homo sapiens OX=9606 GN=SRP14 PE=1 SV=2	TRUE	1	13905000000	29.43898196	30.56690102	30.43195497	29.84559726	30.25592345	30.32354678	29.83480186	30.19798182	30.06928732	29.66768611	29.66133038	30.22439268	-0.004256824	0.997053743	0.990155742	0.995973059	-0.182887281	0.8809382	0.379750421	0.548641775
1240	P30046	D-dopachrome decarboxylase OS=Homo sapiens OX=9606 GN=DDT PE=1 SV=3	TRUE	2	13903000000	29.66892429	30.82246185	30.47695363	30.32002927	30.38791619	30.05494402	29.78043763	29.78573897	29.94236436	29.76966084	29.78823669	29.77163506	-0.068483431	0.953639943	0.831200795	0.913209644	-0.059669459	0.959483925	0.481582573	0.637711406
1986	Q02809	Procollagen-lysine,2-oxoglutarate 5-dioxygenase 1 OS=Homo sapiens OX=9606 GN=PLOD1 PE=1 SV=2	TRUE	1	13869000000	30.9091728	30.865785	31.07158703	30.56132573	30.35127091	30.55152539	29.00074464	29.11091166	29.49020891	28.83892186	29.07546323	28.822498	-0.460807598	0.726579417	0.006756831	0.053391961	-0.288327374	0.818850865	0.118086742	0.260858282
1140	P23381	Tryptophan--tRNA ligase, cytoplasmic OS=Homo sapiens OX=9606 GN=WARS PE=1 SV=2	TRUE	1	13864000000	29.28208739	29.87740166	29.76002291	30.27265271	29.8983093	30.3180538	30.00802844	30.06741198	30.10952036	30.30458035	30.32326576	30.27086558	0.523167953	1.437107469	0.044101328	0.161796748	0.237916967	1.179288717	0.016813094	0.073804574
976	P14550	Alcohol dehydrogenase [NADP(+)] OS=Homo sapiens OX=9606 GN=AKR1A1 PE=1 SV=3	TRUE	1	13834000000	29.89614885	30.00984351	30.11295542	30.29478801	30.25440439	30.14630653	29.88632941	30.0261578	29.99444156	30.02927408	30.09366663	30.18661873	0.225517051	1.169196205	0.073496484	0.218147522	0.134210228	1.097491851	0.162801581	0.321599297
1015	P16422	Epithelial cell adhesion molecule OS=Homo sapiens OX=9606 GN=EPCAM PE=1 SV=2	TRUE	1	13795000000	29.79696012	29.77974304	29.90437442	30.41342425	30.47630377	30.43259888	29.80804441	29.65743143	29.81001753	30.36642671	30.08708932	30.09000052	0.613749769	1.530231333	0.000530708	0.012320219	0.42267439	1.340410032	0.009597193	0.050897073
1876	P68036	Ubiquitin-conjugating enzyme E2 L3 OS=Homo sapiens OX=9606 GN=UBE2L3 PE=1 SV=1	TRUE	1	13762000000	30.08469523	30.47371443	29.95020637	30.14501121	30.05043878	29.46441177	30.10620928	30.16416688	30.13099914	30.01554441	30.07762513	30.00662928	-0.282918088	0.821926853	0.274094307	0.474884574	-0.100525495	0.932693201	0.200363642	0.365463963
4499	Q9UGI8	Testin OS=Homo sapiens OX=9606 GN=TES PE=1 SV=1	TRUE	1	13754000000	30.22699611	30.24989358	30.21238244	30.11833766	30.33121279	30.14013712	29.61909321	29.83913111	29.8877561	30.16331671	30.22869417	29.8242301	-0.033194854	0.977253767	0.749983088	0.860462133	0.290086853	1.222713885	0.090128456	0.218883394
731	P01891	HLA class I histocompatibility antigen, A-68 alpha chain OS=Homo sapiens OX=9606 GN=HLA-A PE=1 SV=4	TRUE	1	13739000000	30.2119092	30.06460009	30.12825393	29.98180223	29.93550349	30.12142461	30.08223581	30.06315116	30.01606457	30.02334231	29.99248679	30.18818896	-0.122010966	0.918905899	0.270531207	0.472094421	0.014188838	1.009883475	0.872507434	0.924071528
1553	P50213	Isocitrate dehydrogenase [NAD] subunit alpha, mitochondrial OS=Homo sapiens OX=9606 GN=IDH3A PE=1 SV=1	TRUE	1	13725000000	30.02594868	29.93968877	29.68446793	30.19018064	30.05941227	29.94865	30.52872657	30.39346644	30.339618	30.02359298	29.85699794	29.51879542	0.18271251	1.135015901	0.215092663	0.414742258	-0.620808219	0.650306514	0.006627224	0.040817898
522	O75534	Cold shock domain-containing protein E1 OS=Homo sapiens OX=9606 GN=CSDE1 PE=1 SV=2	TRUE	1	13719000000	29.81452098	29.60319462	29.57730255	29.46041312	29.3145307	29.34890099	30.48148498	30.38723846	30.41386719	30.19480826	30.3325353	30.62144361	-0.290391112	0.817680357	0.038451396	0.149618167	-0.044601152	0.969557824	0.737039008	0.828759417
301	O15355	Protein phosphatase 1G OS=Homo sapiens OX=9606 GN=PPM1G PE=1 SV=1	TRUE	1	13707000000	30.02950993	29.87906025	29.86719031	30.04771662	30.27638241	30.02541753	30.24642273	30.29875036	30.1600593	29.96320377	29.97205413	29.98375968	0.191252027	1.141754145	0.145528258	0.328197372	-0.262071601	0.833889657	0.013271067	0.0638466
1889	P78330	Phosphoserine phosphatase OS=Homo sapiens OX=9606 GN=PSPH PE=1 SV=2	TRUE	1	13658000000	29.98777986	28.93243409	28.97713129	30.0272348	30.15517294	29.8255687	29.50705421	29.68738039	29.20223299	30.51886898	31.2364342	30.70650208	0.703543732	1.628500013	0.063950132	0.199901575	1.355045888	2.558052526	0.001195508	0.014860929
2225	Q14008	Cytoskeleton-associated protein 5 OS=Homo sapiens OX=9606 GN=CKAP5 PE=1 SV=3	TRUE	1	13617000000	29.50787141	29.4570826	29.556163	30.12304089	30.42216911	30.18730917	29.96609328	30.1232688	30.18778654	30.26878184	30.17008292	30.26374242	0.73713405	1.666861286	0.000728476	0.013987415	0.141819521	1.103295711	0.168040748	0.328188986
2093	Q12904	Aminoacyl tRNA synthase complex-interacting multifunctional protein 1 OS=Homo sapiens OX=9606 GN=AIMP1 PE=1 SV=2	TRUE	1	13613000000	29.81650675	29.55751171	29.87263435	30.15275575	30.13997012	30.02322038	29.85464961	30.213516	30.15027665	30.12851045	30.29493308	30.26999122	0.35643115	1.280254961	0.025645453	0.119070243	0.158330828	1.115995204	0.243625987	0.411634221
964	P13798	Acylamino-acid-releasing enzyme OS=Homo sapiens OX=9606 GN=APEH PE=1 SV=4	TRUE	1	13589000000	30.21592551	30.04737671	30.30591831	29.93697196	30.01653219	29.93129759	30.10791943	30.12474299	30.24415414	29.81165901	29.7639015	30.06885509	-0.228139595	0.853735103	0.075221473	0.220752422	-0.277466985	0.825038309	0.046189357	0.141596882
4278	Q9NUQ9	Protein FAM49B OS=Homo sapiens OX=9606 GN=FAM49B PE=1 SV=1	TRUE	1	13525000000	30.093276	30.04199827	29.96149386	30.24470791	29.97956615	30.05615492	29.92421444	29.94071826	30.02857102	30.12487549	29.91162068	30.20176937	0.061220284	1.043347889	0.596042276	0.759893798	0.11492061	1.082915452	0.303721992	0.473667143
2901	Q86UP2	Kinectin OS=Homo sapiens OX=9606 GN=KTN1 PE=1 SV=1	TRUE	1	13520000000	29.95765785	30.21283952	29.94676664	29.79076507	29.83452925	30.39191358	30.17660915	29.81225108	30.31157625	30.00961995	30.13065303	29.77719149	-0.033352035	0.977147301	0.869400875	0.937629448	-0.127657335	0.915316546	0.472939145	0.632300672
189	O00541	Pescadillo homolog OS=Homo sapiens OX=9606 GN=PES1 PE=1 SV=1	TRUE	1	13518000000	30.07057516	29.96868962	30.15476376	30.07551802	30.2242471	29.83754208	30.21722071	30.32330019	30.05699167	29.58043289	29.77843998	30.15270377	-0.018907114	0.986980089	0.890795945	0.948259206	-0.361978645	0.778096694	0.078048572	0.199220716
3540	Q96HS1	Serine/threonine-protein phosphatase PGAM5, mitochondrial OS=Homo sapiens OX=9606 GN=PGAM5 PE=1 SV=2	TRUE	1	13410000000	30.48929406	30.17124843	30.0194417	30.08125948	29.27512719	29.8232788	29.90804994	30.199123	30.21243455	30.0112533	30.00601309	29.95033344	-0.50010624	0.707054712	0.086428642	0.239470862	-0.117335888	0.921888459	0.318275725	0.488545287
1569	P50851	Lipopolysaccharide-responsive and beige-like anchor protein OS=Homo sapiens OX=9606 GN=LRBA PE=1 SV=4	TRUE	1	13367000000	30.34146308	30.38712654	30.43586561	29.95952474	30.08775432	29.9185708	29.78246897	29.71179368	29.79047214	29.83318112	30.17631406	29.84600974	-0.399535121	0.758102527	0.005954071	0.048503467	0.190256705	1.140966715	0.157095172	0.313108664
715	P00403	Cytochrome c oxidase subunit 2 OS=Homo sapiens OX=9606 GN=MT-CO2 PE=1 SV=1	TRUE	1	13362000000	30.42991884	30.53220898	30.26439847	29.51579018	29.42521005	29.44140849	30.5217242	30.52112921	30.40649568	29.31167606	29.56848861	29.36353826	-0.948039187	0.518336471	0.00013606	0.005608235	-1.068548717	0.476798395	5.24438E-05	0.00270914
1364	P37802	Transgelin-2 OS=Homo sapiens OX=9606 GN=TAGLN2 PE=1 SV=3	TRUE	1	13345000000	30.40793794	30.34210355	30.52191309	30.2235986	29.78217584	29.73273881	29.9442375	30.11852262	30.0459107	29.43792558	29.83107866	29.71907952	-0.511147108	0.701664312	0.019214962	0.100648927	-0.373529023	0.771892035	0.026512831	0.098643325
4576	Q9UKK9	ADP-sugar pyrophosphatase OS=Homo sapiens OX=9606 GN=NUDT5 PE=1 SV=1	TRUE	1	13338000000	30.06030136	30.27985951	30.0195875	30.10401373	30.18267763	29.98126275	29.95377592	30.00645657	29.98661924	29.99123124	30.0182523	29.7624778	-0.030598082	0.979014355	0.801429256	0.893985616	-0.058296799	0.960397265	0.564423318	0.704260136
1789	P62136	Serine/threonine-protein phosphatase PP1-alpha catalytic subunit OS=Homo sapiens OX=9606 GN=PPP1CA PE=1 SV=1	TRUE	1	13325000000	30.03629524	30.19676449	30.04497443	30.08551977	29.97452498	30.11346303	30.04999878	29.92670996	29.89371353	30.0243757	29.89485912	30.03022982	-0.034842125	0.976138574	0.736587421	0.853760763	0.026347454	1.018430446	0.767895905	0.849465094
4144	Q9HC38	Glyoxalase domain-containing protein 4 OS=Homo sapiens OX=9606 GN=GLOD4 PE=1 SV=1	TRUE	1	13286000000	30.20289875	30.24731932	30.12269209	30.16992478	30.25729216	30.09132266	29.96211527	30.12681541	29.7645316	29.70359913	29.93777613	29.70006674	-0.018123515	0.987516312	0.856043872	0.930305281	-0.170673425	0.888427882	0.233577553	0.402251691
2428	Q15819	Ubiquitin-conjugating enzyme E2 variant 2 OS=Homo sapiens OX=9606 GN=UBE2V2 PE=1 SV=4	TRUE	1	13281000000	30.25632605	30.12786623	30.02672711	30.18840696	30.35711906	30.09951636	29.78270203	30.05112713	29.77641907	29.92893179	30.00672202	29.71160739	0.078040998	1.055583715	0.5292498	0.708179467	0.012337656	1.008588483	0.924638226	0.955059801
1759	P61224	Ras-related protein Rap-1b OS=Homo sapiens OX=9606 GN=RAP1B PE=1 SV=1	TRUE	2	13259000000	30.07632253	30.05732088	30.15361645	30.09955592	30.02054669	30.19124192	30.10215453	30.02300158	30.08533403	29.90318375	29.70554084	29.7786259	0.008028226	1.005580254	0.935065237	0.970983841	-0.274379882	0.82680563	0.018445788	0.07786903
3853	Q9BVP2	Guanine nucleotide-binding protein-like 3 OS=Homo sapiens OX=9606 GN=GNL3 PE=1 SV=2	TRUE	1	13175000000	29.49527564	29.63040029	29.86966146	29.48605997	29.64153965	29.60591183	30.19202279	30.12580533	29.90959893	30.51154586	30.3266838	30.43417429	-0.087275317	0.941298815	0.522061422	0.702636876	0.348325635	1.273082254	0.018807368	0.078763865
2080	Q12792	Twinfilin-1 OS=Homo sapiens OX=9606 GN=TWF1 PE=1 SV=3	TRUE	1	13145000000	30.33728374	30.35003017	29.90308741	30.07289152	30.31062511	29.79013997	29.95060866	30.08968387	30.01837885	29.81152615	29.7794735	29.62508355	-0.138914908	0.908201983	0.498951728	0.684081631	-0.280862725	0.823098661	0.020366177	0.08310714
4017	Q9H307	Pinin OS=Homo sapiens OX=9606 GN=PNN PE=1 SV=5	TRUE	1	13143000000	29.90616676	29.58263865	29.59773656	30.0794922	30.24711206	30.02639681	30.15084698	30.21997055	30.09097195	30.11035041	30.04425743	29.86770724	0.422153032	1.339925726	0.019372394	0.100888677	-0.146491464	0.90344491	0.175420719	0.336973877
1371	P38606	V-type proton ATPase catalytic subunit A OS=Homo sapiens OX=9606 GN=ATP6V1A PE=1 SV=2	TRUE	1	13113000000	29.693634	29.89345357	29.96172647	29.74018655	29.95944684	29.66083071	30.30340452	30.2919429	30.39684625	29.85737944	29.98117559	29.95010376	-0.062783318	0.957415244	0.643854442	0.792803008	-0.401178295	0.757239569	0.002468284	0.022732523
2087	Q12849	G-rich sequence factor 1 OS=Homo sapiens OX=9606 GN=GRSF1 PE=1 SV=3	TRUE	1	13110000000	29.38516441	29.58695569	29.56463409	29.90774307	29.5587511	29.67932549	30.32105286	30.3391546	30.22694463	30.24351313	30.07894963	30.32721049	0.203021824	1.151106904	0.168578345	0.358905917	-0.079159612	0.946608898	0.434797396	0.598426149
1926	P84085	ADP-ribosylation factor 5 OS=Homo sapiens OX=9606 GN=ARF5 PE=1 SV=2	TRUE	1	13105000000	29.9815931	29.99166152	30.17095486	30.16074117	30.15922435	29.83123568	29.91600249	30.11406563	29.96662815	30.03794644	30.1077061	29.58461721	0.002330572	1.001616735	0.98654312	0.99404259	-0.088808842	0.940298784	0.601197319	0.731194638
273	O15143	Actin-related protein 2/3 complex subunit 1B OS=Homo sapiens OX=9606 GN=ARPC1B PE=1 SV=3	TRUE	1	13095000000	30.20406864	30.270259	29.95761936	29.8791494	29.8875141	30.05992172	29.92198092	30.17073736	29.90622716	29.9535184	29.81850152	29.91987141	-0.20178726	0.869472763	0.155247716	0.340944216	-0.10235137	0.93151353	0.360987346	0.530624256
4663	Q9UQE7	Structural maintenance of chromosomes protein 3 OS=Homo sapiens OX=9606 GN=SMC3 PE=1 SV=2	TRUE	1	13076000000	29.93671765	29.68388635	29.78907986	30.02876748	29.66159969	29.81165736	30.19498439	30.16108604	30.08433648	30.19965581	30.04731213	30.11279414	0.030780224	1.021564449	0.82723264	0.910926393	-0.026881609	0.981539608	0.748846515	0.835066413
1284	P31949	Protein S100-A11 OS=Homo sapiens OX=9606 GN=S100A11 PE=1 SV=2	TRUE	1	13049000000	29.80319383	29.03596294	30.13888826	30.53407909	30.48120116	30.46768935	29.48734628	29.44277759	29.73230368	29.97186127	30.22425354	30.05264283	0.834974856	1.78382595	0.026849848	0.122409249	0.528776694	1.442705362	0.004811269	0.033614028
4597	Q9ULC5	Long-chain-fatty-acid--CoA ligase 5 OS=Homo sapiens OX=9606 GN=ACSL5 PE=1 SV=1	TRUE	1	13026000000	30.33625053	30.35642268	30.41751315	30.21074982	29.79500332	30.15446088	29.84320246	29.64050196	29.90980284	29.78848935	29.66130659	29.60477726	-0.316657445	0.802928014	0.061481888	0.1956848	-0.112978018	0.924677367	0.324788013	0.495008237
1177	P26006	Integrin alpha-3 OS=Homo sapiens OX=9606 GN=ITGA3 PE=1 SV=5	TRUE	1	13010000000	29.60903505	29.55606692	29.6100556	30.13302264	29.79552319	30.22670914	29.60062764	29.63708542	29.58232257	30.50496089	30.64971378	30.23819042	0.460032468	1.375572775	0.015913794	0.090442316	0.85760982	1.812033742	0.000518093	0.009323503
3672	Q99536	Synaptic vesicle membrane protein VAT-1 homolog OS=Homo sapiens OX=9606 GN=VAT1 PE=1 SV=2	TRUE	1	12995000000	30.00148278	30.27013782	30.42694538	29.98650612	29.97643321	30.23148883	30.00061408	29.55987948	29.88690869	29.68210299	29.75549947	29.91103086	-0.168045934	0.890047395	0.302593622	0.501790474	-0.032922982	0.977437945	0.823302712	0.890375903
4852	Q9Y696	Chloride intracellular channel protein 4 OS=Homo sapiens OX=9606 GN=CLIC4 PE=1 SV=4	TRUE	1	12945000000	29.67065225	29.35454338	29.6656584	30.20161699	30.20929324	30.10671818	29.86548704	29.70208618	29.79589743	30.19085946	30.29963339	30.33470028	0.608924793	1.525122147	0.002742819	0.030531101	0.487240829	1.401761425	0.0014677	0.016910131
982	P14735	Insulin-degrading enzyme OS=Homo sapiens OX=9606 GN=IDE PE=1 SV=4	TRUE	1	12939000000	30.02113056	29.9324067	29.97967196	30.01231643	29.97221579	30.04035199	29.97325361	29.98652508	30.04044287	30.10981876	29.84817562	29.86460478	0.030558326	1.021407336	0.734164102	0.852410369	-0.059207463	0.959791231	0.569437387	0.708256276
3576	Q96KP4	Cytosolic non-specific dipeptidase OS=Homo sapiens OX=9606 GN=CNDP2 PE=1 SV=2	TRUE	1	12906000000	30.04383696	29.77296948	30.07725119	29.95655016	29.88300422	29.86020414	29.9339114	30.18442972	30.02170337	30.08589347	30.0289436	29.8627446	-0.064766367	0.956100138	0.599590296	0.763293652	-0.054154275	0.963158893	0.628719577	0.753027819
1315	P35241	Radixin OS=Homo sapiens OX=9606 GN=RDX PE=1 SV=1	TRUE	1	12889000000	29.86496587	29.95493288	29.862751	30.24301487	30.11807671	29.83351205	29.80102537	29.92280013	29.90351949	29.96258503	30.12620847	30.09246553	0.170651293	1.125566498	0.244816851	0.446337415	0.184638013	1.13653177	0.072571693	0.189629923
1965	Q01650	Large neutral amino acids transporter small subunit 1 OS=Homo sapiens OX=9606 GN=SLC7A5 PE=1 SV=2	TRUE	1	12860000000	29.07162451	28.88450128	28.81674495	30.11040558	30.27739079	30.24101188	29.90079256	29.82235605	29.57984469	30.49827083	30.54357965	30.41107538	1.285312503	2.437348425	3.22709E-05	0.003746467	0.716644189	1.643355025	0.00075918	0.011706086
343	O43396	Thioredoxin-like protein 1 OS=Homo sapiens OX=9606 GN=TXNL1 PE=1 SV=3	TRUE	1	12849000000	29.92711523	29.67808952	30.02538655	30.28573633	30.22246323	30.06692215	29.64857286	29.81093688	30.08856778	29.98810199	29.70754922	30.11586844	0.314843473	1.24387669	0.053214919	0.180478661	0.087814045	1.062758682	0.60816439	0.735993859
3782	Q9BSJ8	Extended synaptotagmin-1 OS=Homo sapiens OX=9606 GN=ESYT1 PE=1 SV=1	TRUE	1	12826000000	29.970579	29.86009339	30.05977276	29.84055271	29.80732892	29.81846672	30.13840314	30.03349372	30.12693342	30.00920028	29.92265789	29.94643399	-0.141365598	0.90666054	0.188369739	0.383363675	-0.140179373	0.907406328	0.11086211	0.25069292
265	O15067	Phosphoribosylformylglycinamidine synthase OS=Homo sapiens OX=9606 GN=PFAS PE=1 SV=4	TRUE	1	12773000000	29.77169131	30.02048338	30.01658456	29.85328126	30.01452668	29.9249626	29.93259491	30.01837038	30.10197879	29.94930808	30.02327644	29.88810193	-0.005329569	0.996312639	0.964009495	0.986084238	-0.064085877	0.956551217	0.475321387	0.633628846
1382	P40121	Macrophage-capping protein OS=Homo sapiens OX=9606 GN=CAPG PE=1 SV=2	TRUE	1	12773000000	30.18584284	30.23115623	30.1535218	30.15200418	30.13720563	30.04300173	29.74764393	29.80175174	29.67095511	29.80925537	29.81028859	29.82642634	-0.079436438	0.946427279	0.403742864	0.596540607	0.075206505	1.053511823	0.343706017	0.513648221
1171	P25685	DnaJ homolog subfamily B member 1 OS=Homo sapiens OX=9606 GN=DNAJB1 PE=1 SV=4	TRUE	1	12720000000	29.66047553	29.54270685	29.76170544	30.307698	30.26005504	30.10233744	29.94024346	29.98656741	29.88585344	29.96329681	30.09434996	29.8708082	0.568400887	1.482879005	0.002279553	0.027662843	0.038596886	1.027114406	0.678884372	0.789584014
1523	P49589	Cysteine--tRNA ligase, cytoplasmic OS=Homo sapiens OX=9606 GN=CARS PE=1 SV=3	TRUE	1	12709000000	29.16542835	29.2902151	29.10198108	30.14835069	30.05212029	30.24390382	29.8379607	29.93775232	29.74890695	30.24918916	30.45733762	30.32882509	0.962250088	1.948346249	0.000110568	0.005162775	0.503577297	1.417724588	0.002154807	0.020586292
1489	P48556	26S proteasome non-ATPase regulatory subunit 8 OS=Homo sapiens OX=9606 GN=PSMD8 PE=1 SV=2	TRUE	1	12705000000	29.6998138	29.75938752	29.77094362	29.8307193	29.6463575	29.82415238	29.76170001	30.06670173	30.02831798	30.24926934	30.33557986	30.15056093	0.023694749	1.016559563	0.816108445	0.903878598	0.292896804	1.225097697	0.043440793	0.13789588
1655	P53999	Activated RNA polymerase II transcriptional coactivator p15 OS=Homo sapiens OX=9606 GN=SUB1 PE=1 SV=3	TRUE	1	12644000000	30.0185963	29.94538708	30.12216804	30.14550634	30.03928526	30.06291424	29.97130761	29.75345104	29.80506135	29.91556684	29.77510625	29.84483394	0.053851476	1.0380324	0.594707673	0.758663095	0.001895678	1.001314848	0.984279157	0.991192848
4620	Q9UMX0	Ubiquilin-1 OS=Homo sapiens OX=9606 GN=UBQLN1 PE=1 SV=2	TRUE	1	12579000000	29.98773502	29.89689521	30.09742454	29.68947276	29.52255017	29.55966948	29.89669324	29.99600486	30.05383754	30.03769425	30.24047139	30.05812305	-0.403454125	0.756045976	0.008557657	0.061610759	0.129917683	1.094231265	0.215584549	0.384104866
3217	Q8TEM1	Nuclear pore membrane glycoprotein 210 OS=Homo sapiens OX=9606 GN=NUP210 PE=1 SV=3	TRUE	1	12543000000	29.75846827	29.83424806	29.77891657	29.65838209	29.74404602	29.85745284	30.11657231	30.14960582	30.09250375	30.06280533	29.9547019	29.99893701	-0.037250648	0.974510309	0.712716386	0.837446849	-0.114079218	0.923971836	0.165981758	0.325999119
2027	Q06203	Amidophosphoribosyltransferase OS=Homo sapiens OX=9606 GN=PPAT PE=1 SV=1	TRUE	1	12535000000	30.1400727	30.08469476	30.30803582	30.23592738	30.50847078	29.89861694	29.53602045	29.78188882	29.63074588	29.67641293	29.7419049	29.60659535	0.036737275	1.025791325	0.842348488	0.921760303	0.025419341	1.017775481	0.797830412	0.872925109
263	O15042	U2 snRNP-associated SURP motif-containing protein OS=Homo sapiens OX=9606 GN=U2SURP PE=1 SV=2	TRUE	1	12515000000	29.74740401	29.42398651	30.0981947	29.36267413	29.402497	29.22714667	30.47618814	30.49093668	30.26012604	30.06232684	29.91903932	29.79023464	-0.425755807	0.744448624	0.063865669	0.199865982	-0.485216683	0.714389765	0.00564586	0.037073041
1762	P61289	Proteasome activator complex subunit 3 OS=Homo sapiens OX=9606 GN=PSME3 PE=1 SV=1	TRUE	1	12511000000	29.7223025	29.82472399	29.63988098	29.65437792	29.89123717	29.68357745	29.96046555	30.08689714	30.10622628	30.20802326	29.86947566	30.20558077	0.014095026	1.009817809	0.9036895	0.952606505	0.043163572	1.03037077	0.734504585	0.82720718
3270	Q8WWM7	Ataxin-2-like protein OS=Homo sapiens OX=9606 GN=ATXN2L PE=1 SV=2	TRUE	1	12498000000	29.81059869	29.49974115	29.64296036	29.90215	29.99292101	29.86608378	30.02333198	30.21051005	29.92348585	29.98888628	30.12200607	30.03196679	0.269284867	1.205210266	0.058851308	0.190050847	-0.004822913	0.996662593	0.963817345	0.978375832
2169	Q13442	28 kDa heat- and acid-stable phosphoprotein OS=Homo sapiens OX=9606 GN=PDAP1 PE=1 SV=1	TRUE	1	12491000000	29.98838259	29.81047099	29.81805477	29.92793881	29.91221621	29.6849253	29.95038227	30.07983992	29.96037692	29.93954904	30.0962236	29.96918718	-0.030609342	0.979006714	0.79919947	0.893095084	0.004786906	1.003323541	0.956695013	0.973673746
2089	Q12874	Splicing factor 3A subunit 3 OS=Homo sapiens OX=9606 GN=SF3A3 PE=1 SV=1	TRUE	1	12449000000	29.61427717	29.56530967	29.75490641	29.86004941	29.9634523	30.36761674	29.88905531	29.7028755	29.9206502	29.82582355	30.07155419	30.27888265	0.418875067	1.33688472	0.040421678	0.15364725	0.221226461	1.165724169	0.168486139	0.328490919
142	O00116	Alkyldihydroxyacetonephosphate synthase, peroxisomal OS=Homo sapiens OX=9606 GN=AGPS PE=1 SV=1	TRUE	1	12421000000	29.71730306	29.64616157	29.67202862	29.49037947	29.52246559	29.69120156	30.2004418	30.15768803	30.190814	30.0057749	30.06238767	30.19927332	-0.110482212	0.926278407	0.304057241	0.502967473	-0.093835981	0.937027971	0.298143521	0.467352822
4379	Q9NZ01	Very-long-chain enoyl-CoA reductase OS=Homo sapiens OX=9606 GN=TECR PE=1 SV=1	TRUE	1	12383000000	29.4677587	29.68143686	29.55582836	29.93109645	30.13718426	30.02813705	29.55144641	30.06337099	29.67246271	30.21050295	30.19558856	30.16116342	0.463797947	1.379167753	0.005606694	0.047305761	0.426658271	1.344116577	0.028333264	0.104063757
230	O14776	Transcription elongation regulator 1 OS=Homo sapiens OX=9606 GN=TCERG1 PE=1 SV=2	TRUE	1	12351000000	30.14986964	29.99685928	29.87917701	29.89643419	29.85397029	29.93248122	29.67288798	29.81709154	29.68278985	29.9283302	30.05752351	30.0810639	-0.114340076	0.923804785	0.323236864	0.523887443	0.298049412	1.229480976	0.014634886	0.067755271
4579	Q9UKM9	RNA-binding protein Raly OS=Homo sapiens OX=9606 GN=RALY PE=1 SV=1	TRUE	1	12343000000	30.19752154	30.16000901	29.88772004	29.79886343	29.9430288	29.78883885	29.92822306	30.03440921	30.02462465	29.69127961	29.84192559	29.67006716	-0.238173171	0.847818192	0.10068947	0.263021635	-0.261328188	0.834319467	0.023004808	0.089785554
3749	Q9BQE3	Tubulin alpha-1C chain OS=Homo sapiens OX=9606 GN=TUBA1C PE=1 SV=1	TRUE	1	12341000000	29.94147105	29.57190008	30.18431093	30.21507965	29.95875201	30.19690986	29.79530252	29.72339925	30.05039875	29.72352261	29.79432822	29.75806073	0.224353154	1.168253334	0.265792362	0.467955907	-0.097729656	0.934502445	0.399525279	0.566367247
1043	P17858	ATP-dependent 6-phosphofructokinase, liver type OS=Homo sapiens OX=9606 GN=PFKL PE=1 SV=6	TRUE	1	12320000000	30.49256099	30.67398802	30.4767632	30.1179041	30.10474112	30.0089629	29.38794804	29.50440238	29.38200778	29.40593685	29.37733369	29.32673852	-0.47056803	0.721680396	0.003793664	0.036941975	-0.054783041	0.962739213	0.499186607	0.653776369
1663	P54709	Sodium/potassium-transporting ATPase subunit beta-3 OS=Homo sapiens OX=9606 GN=ATP1B3 PE=1 SV=1	TRUE	1	12314000000	30.11606724	30.13884085	29.98540985	29.86472657	29.87255062	29.84929145	30.19129936	30.05056384	30.093516	29.60701357	29.26733514	29.66946273	-0.217916435	0.859806287	0.054658255	0.182297703	-0.597189254	0.661040581	0.004089067	0.030221916
1873	P67870	Casein kinase II subunit beta OS=Homo sapiens OX=9606 GN=CSNK2B PE=1 SV=1	TRUE	1	12306000000	29.98443145	30.05341445	29.78270419	29.76532951	29.74281809	29.71384912	29.9162577	30.01302269	29.74523762	30.06028715	30.07220178	29.94676016	-0.199517792	0.870841586	0.111730958	0.279769962	0.134910365	1.098024591	0.223065701	0.391754015
4607	Q9ULV4	Coronin-1C OS=Homo sapiens OX=9606 GN=CORO1C PE=1 SV=1	TRUE	1	12291000000	30.27322338	30.11788911	30.10996013	30.20567586	30.21638057	30.09476782	29.61112387	29.68144152	29.76954496	29.51266319	29.6751928	29.60491852	0.005250542	1.003646029	0.959105571	0.984049506	-0.089778614	0.939666933	0.336465736	0.506346792
520	O75531	Barrier-to-autointegration factor OS=Homo sapiens OX=9606 GN=BANF1 PE=1 SV=1	TRUE	1	12289000000	29.74694774	30.22157286	29.92802913	30.20260096	29.83531026	29.88320034	29.81633434	29.80247011	30.01354307	29.64432669	29.91834797	29.79433421	0.008187279	1.005691122	0.963259321	0.985811345	-0.09177955	0.938364572	0.435727209	0.599124913
5	A0A0A6YYA0	Protein TMED7-TICAM2 OS=Homo sapiens OX=9606 GN=TMED7-TICAM2 PE=3 SV=1	TRUE	2	12284000000	29.77546286	29.71862438	29.76226837	30.16570195	29.95972092	29.97222863	29.78476866	29.78714277	29.8310612	30.03770222	30.08294185	29.9432911	0.280431959	1.214558483	0.031557642	0.133933875	0.220320848	1.164992646	0.027813876	0.102420789
3002	Q8IY81	pre-rRNA processing protein FTSJ3 OS=Homo sapiens OX=9606 GN=FTSJ3 PE=1 SV=2	TRUE	1	12260000000	29.45556325	29.2822416	29.69652754	29.93629232	29.80381533	29.93541034	30.04304551	29.97033804	30.10122128	30.01448537	30.03324798	30.17002352	0.413728535	1.332124142	0.022334433	0.109382818	0.034384014	1.024119462	0.695635834	0.801910942
3848	Q9BVK6	Transmembrane emp24 domain-containing protein 9 OS=Homo sapiens OX=9606 GN=TMED9 PE=1 SV=2	TRUE	1	12251000000	29.07366401	29.66860258	29.73020603	30.12637607	29.9042836	29.9040258	30.04370852	29.96618911	29.99823521	30.0108216	30.01151633	29.98759712	0.487404278	1.401920246	0.053442025	0.180478661	0.000600738	1.000416486	0.993281862	0.99689526
2500	Q2TAY7	WD40 repeat-containing protein SMU1 OS=Homo sapiens OX=9606 GN=SMU1 PE=1 SV=2	TRUE	1	12237000000	29.97567702	30.03101915	30.0492025	29.8657776	29.85167804	29.92210659	29.83936006	29.67812485	29.76451184	29.75857992	29.9389801	30.09072258	-0.138778814	0.908287661	0.156824157	0.342760603	0.168761951	1.124093429	0.181969534	0.344476657
2680	Q6IBS0	Twinfilin-2 OS=Homo sapiens OX=9606 GN=TWF2 PE=1 SV=2	TRUE	1	12163000000	29.84595386	29.75119876	29.66538418	30.12463954	29.90498447	29.93381434	29.9829824	29.89323827	30.02662277	29.86407076	29.90804774	29.78197406	0.233633851	1.175792802	0.076431096	0.222104224	-0.116250296	0.922582418	0.196720358	0.362197885
2367	Q15293	Reticulocalbin-1 OS=Homo sapiens OX=9606 GN=RCN1 PE=1 SV=1	TRUE	1	12158000000	29.83939299	29.58034472	29.6733232	30.02066566	30.0313439	29.95837786	30.05495869	29.99424319	29.8151167	29.97159127	29.95883991	29.75653379	0.305775505	1.236082902	0.027616623	0.123487829	-0.059117871	0.959850836	0.600242581	0.73092875
2078	Q12788	Transducin beta-like protein 3 OS=Homo sapiens OX=9606 GN=TBL3 PE=1 SV=2	TRUE	1	12144000000	29.63296529	29.7050384	29.89038556	29.88253751	29.7397868	29.81020372	29.90586086	30.10765589	29.88426778	29.97300738	29.93441242	30.04314657	0.06804626	1.048296089	0.55578649	0.727997032	0.017593947	1.012269859	0.855763459	0.913763316
1807	P62306	Small nuclear ribonucleoprotein F OS=Homo sapiens OX=9606 GN=SNRPF PE=1 SV=1	TRUE	1	12114000000	29.75354028	30.08317782	29.97162639	30.02721641	29.83899871	30.10194298	29.86735797	29.63656269	29.86632321	29.74997585	29.77727657	29.88908731	0.053271206	1.037614975	0.700097229	0.830695788	0.015365288	1.010707324	0.881472037	0.929674162
184	O00487	26S proteasome non-ATPase regulatory subunit 14 OS=Homo sapiens OX=9606 GN=PSMD14 PE=1 SV=1	TRUE	1	12095000000	29.84409489	30.12963569	29.73555357	30.02566501	29.90236721	29.96025268	29.71760514	29.812759	29.7220104	29.91466508	29.88334235	29.91669021	0.059666916	1.042225108	0.664153693	0.80643723	0.154107697	1.112733183	0.075337202	0.194843839
554	O75874	Isocitrate dehydrogenase [NADP] cytoplasmic OS=Homo sapiens OX=9606 GN=IDH1 PE=1 SV=2	TRUE	1	12094000000	29.79446716	29.7406829	29.79311647	29.57423751	29.26328799	29.58250827	30.37606763	30.32431217	30.46599211	29.40130553	29.8885468	29.70580201	-0.302744251	0.810708823	0.0467764	0.167279571	-0.723572522	0.605595957	0.002519523	0.022958619
1750	P61086	Ubiquitin-conjugating enzyme E2 K OS=Homo sapiens OX=9606 GN=UBE2K PE=1 SV=3	TRUE	1	12038000000	29.96787816	30.03909758	29.9302127	30.0367867	30.07869611	30.00795481	29.92914715	29.68405412	29.84485969	29.63216756	29.5866044	29.78875554	0.06208306	1.04397203	0.504644015	0.689814456	-0.150177819	0.901139386	0.197152504	0.362683028
177	O00429	Dynamin-1-like protein OS=Homo sapiens OX=9606 GN=DNM1L PE=1 SV=2	TRUE	1	12010000000	30.07401018	30.15427732	29.96670524	29.81791111	29.73666914	29.90468452	29.98289929	29.82949019	29.97451148	29.69302463	29.65790069	29.64028981	-0.245242654	0.843673883	0.053443859	0.180478661	-0.265228609	0.832066875	0.016388486	0.072791059
2141	Q13242	Serine/arginine-rich splicing factor 9 OS=Homo sapiens OX=9606 GN=SRSF9 PE=1 SV=1	TRUE	1	11953000000	29.93325235	29.95955713	29.96213132	29.77739093	29.85279978	29.78966742	29.89982349	29.89239498	29.84037701	29.8515036	29.84957048	29.80075554	-0.145027559	0.904362102	0.1369206	0.31635619	-0.043588618	0.970238533	0.549844049	0.694531352
2382	Q15417	Calponin-3 OS=Homo sapiens OX=9606 GN=CNN3 PE=1 SV=1	TRUE	1	11918000000	30.11478359	29.53811969	29.96727123	30.18345903	30.2012242	30.18935352	29.73073239	29.36979103	29.83400619	29.42590748	29.8486747	29.87672795	0.317954082	1.246561518	0.104236692	0.268027891	0.072260172	1.051362492	0.706557902	0.81026011
1208	P28072	Proteasome subunit beta type-6 OS=Homo sapiens OX=9606 GN=PSMB6 PE=1 SV=4	TRUE	1	11869000000	29.84379233	29.90285332	29.54000413	29.9526779	30.06858735	29.76339711	29.76220039	29.8923158	29.78275008	29.90076191	30.1156607	29.74297662	0.166004193	1.121946741	0.294978222	0.496138156	0.10737766	1.07726834	0.39568023	0.562585345
529	O75607	Nucleoplasmin-3 OS=Homo sapiens OX=9606 GN=NPM3 PE=1 SV=3	TRUE	1	11854000000	29.63486308	29.48772316	30.01967391	29.72211823	29.72087998	29.79417109	29.80158204	29.79937899	29.82003194	30.06589679	30.06575634	30.08492981	0.031636384	1.022170871	0.846364048	0.924310218	0.265196659	1.20179986	0.007723854	0.044293727
2709	Q6NZI2	Caveolae-associated protein 1 OS=Homo sapiens OX=9606 GN=CAVIN1 PE=1 SV=1	TRUE	1	11841000000	30.07430112	29.84496821	29.91447506	29.75350452	29.83359936	29.90322742	30.05639788	30.08088692	29.72366314	29.70329785	29.67534172	29.65678231	-0.114471032	0.923720933	0.320334559	0.520505884	-0.27517535	0.826349875	0.060010686	0.168917513
443	O60701	UDP-glucose 6-dehydrogenase OS=Homo sapiens OX=9606 GN=UGDH PE=1 SV=1	TRUE	1	11839000000	29.87668209	30.03265832	29.87923197	29.86119603	29.76647158	29.75537981	29.87036815	29.88110798	29.77932257	29.95809808	29.93353218	29.61411408	-0.135174987	0.910559383	0.210952319	0.411500424	-0.008351454	0.994227936	0.945520487	0.968258003
993	P15170	Eukaryotic peptide chain release factor GTP-binding subunit ERF3A OS=Homo sapiens OX=9606 GN=GSPT1 PE=1 SV=1	TRUE	1	11816000000	29.87287007	30.16359746	29.9932304	29.78584379	29.94271183	29.94114211	29.53321102	29.63982972	29.67394697	29.69058097	29.95289018	29.94803599	-0.120000068	0.920187607	0.341236315	0.541366802	0.248173141	1.187702196	0.056971128	0.162380928
2721	Q6P2E9	Enhancer of mRNA-decapping protein 4 OS=Homo sapiens OX=9606 GN=EDC4 PE=1 SV=1	TRUE	1	11801000000	29.46471849	30.36321386	29.70091483	29.77240208	29.61998913	30.33054122	29.83021572	29.70859539	29.85683885	29.7901975	29.66476761	29.69060372	0.064695084	1.045863871	0.835461008	0.915935323	-0.083360378	0.943856619	0.352198217	0.5219864
3655	Q96TA1	Niban-like protein 1 OS=Homo sapiens OX=9606 GN=FAM129B PE=1 SV=3	TRUE	1	11792000000	29.94734985	30.24936063	30.25676458	30.12631163	30.16452896	30.1891883	29.54819109	29.37428893	29.4369418	29.49633133	29.47031215	29.63172368	0.008851278	1.006154098	0.942935695	0.976688371	0.079648442	1.056760496	0.405513501	0.572967663
176	O00425	Insulin-like growth factor 2 mRNA-binding protein 3 OS=Homo sapiens OX=9606 GN=IGF2BP3 PE=1 SV=2	TRUE	1	11744000000	30.14137196	30.16534472	30.12882323	29.4955923	29.54784544	29.36342344	29.76822738	29.87128287	29.78594202	30.05833568	29.83197889	29.65548063	-0.676226243	0.625800084	0.000418956	0.010895503	0.040114314	1.028195294	0.751715906	0.836925532
1859	P63167	Dynein light chain 1, cytoplasmic OS=Homo sapiens OX=9606 GN=DYNLL1 PE=1 SV=1	TRUE	1	11694000000	29.99927664	29.8485934	29.88019075	30.0066378	29.98549296	29.91287827	29.7748548	29.74277095	29.76600898	29.76878474	29.86003207	29.5630396	0.058982744	1.041730969	0.549863007	0.724403656	-0.030592775	0.979017956	0.768105048	0.849477967
3717	Q99848	Probable rRNA-processing protein EBP2 OS=Homo sapiens OX=9606 GN=EBNA1BP2 PE=1 SV=2	TRUE	1	11686000000	29.81100127	29.72969082	29.8996588	29.76836957	29.63512698	29.62107063	29.98370112	29.82691186	29.94943255	29.97391413	29.87257815	29.8156407	-0.138594566	0.908403666	0.212888799	0.413402683	-0.032637516	0.97763137	0.717776954	0.816708645
3709	Q99798	Aconitate hydratase, mitochondrial OS=Homo sapiens OX=9606 GN=ACO2 PE=1 SV=2	TRUE	1	11646000000	29.70575674	29.51123213	29.85433819	29.75234762	29.62986807	29.56408126	30.07629992	30.06000243	30.34932097	29.52912149	29.48687876	30.01312388	-0.041676705	0.971525181	0.749861143	0.860462133	-0.485499726	0.714249623	0.034294129	0.118188339
844	P08559	Pyruvate dehydrogenase E1 component subunit alpha, somatic form, mitochondrial OS=Homo sapiens OX=9606 GN=PDHA1 PE=1 SV=3	TRUE	1	11633000000	29.62601609	29.65041981	29.59651908	29.26900278	29.30149224	29.58287987	30.18051621	30.07885027	29.94396255	29.8240172	30.11218456	30.14355126	-0.239860027	0.846827469	0.087484766	0.241420352	-0.041192004	0.971851639	0.747828366	0.835051992
1539	P49773	Histidine triad nucleotide-binding protein 1 OS=Homo sapiens OX=9606 GN=HINT1 PE=1 SV=2	TRUE	1	11623000000	29.75667278	30.00082521	29.64550937	29.86345914	29.79878284	29.5023308	29.68839006	29.77927854	29.58179568	30.13355789	30.1949577	29.77262158	-0.079478194	0.946399887	0.617782825	0.775578057	0.350557629	1.275053364	0.045528165	0.140571888
3455	Q96DI7	U5 small nuclear ribonucleoprotein 40 kDa protein OS=Homo sapiens OX=9606 GN=SNRNP40 PE=1 SV=1	TRUE	1	11622000000	30.0037697	29.7971949	29.67940443	29.6810936	30.08411167	29.72352545	29.85315388	29.92148699	29.7722328	29.68000749	29.87732916	29.86577323	0.00278723	1.001933828	0.986278295	0.99404259	-0.041254595	0.971809476	0.670525784	0.784579594
3791	Q9BT78	COP9 signalosome complex subunit 4 OS=Homo sapiens OX=9606 GN=COPS4 PE=1 SV=1	TRUE	1	11614000000	29.79664676	29.5991042	29.69972885	29.91425327	29.7434124	29.76190405	29.99149723	29.92832199	29.85890065	29.85430722	29.89236784	29.80245289	0.108029968	1.077755532	0.341877392	0.542174529	-0.076530639	0.948335443	0.355078475	0.525169368
904	P10644	cAMP-dependent protein kinase type I-alpha regulatory subunit OS=Homo sapiens OX=9606 GN=PRKAR1A PE=1 SV=1	TRUE	1	11607000000	29.70916384	30.2360136	29.54638735	29.91481072	30.02322678	29.67719594	30.15155722	29.85851545	29.5941178	29.7216301	29.96781099	29.28199268	0.041222878	1.028985661	0.85041766	0.927020737	-0.2109189	0.863986754	0.388514465	0.557185966
3227	Q8WTT2	Nucleolar complex protein 3 homolog OS=Homo sapiens OX=9606 GN=NOC3L PE=1 SV=1	TRUE	1	11565000000	29.81057433	29.68928259	29.9113841	29.73855977	29.84257852	29.95589569	29.48281698	29.50251725	29.35350421	30.06904751	30.14737249	30.0766951	0.041930984	1.029490833	0.71762591	0.841531069	0.651425559	1.570719492	0.000232429	0.006132992
2823	Q7L576	Cytoplasmic FMR1-interacting protein 1 OS=Homo sapiens OX=9606 GN=CYFIP1 PE=1 SV=1	TRUE	1	11553000000	29.76498669	29.79578447	29.96477732	29.72983627	29.78061017	30.02021065	30.03050313	29.74792322	29.86287281	29.70847478	29.68606443	29.66007954	0.001702871	1.001181037	0.989308204	0.995433678	-0.195560136	0.873233791	0.089837102	0.218299081
1362	P37235	Hippocalcin-like protein 1 OS=Homo sapiens OX=9606 GN=HPCAL1 PE=1 SV=3	TRUE	1	11550000000	30.16417633	29.97537959	29.77960536	30.2105049	30.13331312	30.32314755	29.2090641	29.08520354	29.33433398	29.76715897	29.84311022	29.66941443	0.249268097	1.188603963	0.107979674	0.274050945	0.550360668	1.464451758	0.001696322	0.018239705
332	O43252	Bifunctional 3-phosphoadenosine 5-phosphosulfate synthase 1 OS=Homo sapiens OX=9606 GN=PAPSS1 PE=1 SV=2	TRUE	1	11490000000	29.71309684	29.92279239	29.61307332	29.81345531	29.71196038	29.66464377	30.1466474	30.03173509	30.17410074	29.57863893	29.71753783	29.40165375	-0.019634368	0.986482684	0.872492956	0.939238553	-0.551550907	0.682286272	0.002539144	0.023007604
1748	P61077	Ubiquitin-conjugating enzyme E2 D3 OS=Homo sapiens OX=9606 GN=UBE2D3 PE=1 SV=1	TRUE	2	11459000000	29.71767641	29.70406186	29.88796987	29.92128105	29.80273899	29.88112991	29.7716373	29.78695509	30.0617187	29.6450266	29.71852894	29.74333324	0.098480603	1.070645301	0.361319691	0.560248833	-0.171140772	0.888140131	0.159234077	0.316627724
2945	Q8IUE6	Histone H2A type 2-B OS=Homo sapiens OX=9606 GN=HIST2H2AB PE=1 SV=3	TRUE	1	11456000000	29.87485654	29.97809923	29.80354796	29.69067892	30.10743826	30.00326585	29.70218707	29.53304774	29.63181098	29.78054473	29.81573605	29.73526847	0.048293102	1.034040793	0.739855251	0.855534929	0.154834488	1.11329389	0.102815849	0.238013332
1976	Q02218	2-oxoglutarate dehydrogenase, mitochondrial OS=Homo sapiens OX=9606 GN=OGDH PE=1 SV=3	TRUE	1	11427000000	29.86088975	29.67187971	29.85263947	29.61286055	29.68858963	29.82761719	29.86701544	29.86034454	29.85173344	29.78799366	29.83247092	29.85506508	-0.085447182	0.942492353	0.465678395	0.653731645	-0.034521252	0.976355704	0.628113815	0.752511844
4057	Q9H5V8	CUB domain-containing protein 1 OS=Homo sapiens OX=9606 GN=CDCP1 PE=1 SV=3	TRUE	1	11426000000	29.65828182	29.70649854	29.92766253	30.41878456	30.19811724	30.24082667	29.34733305	29.42434367	29.24332737	29.65597102	29.64160856	29.83149224	0.521761861	1.435707505	0.005336833	0.046069825	0.371355911	1.293568014	0.008474819	0.047032514
3432	Q96C36	Pyrroline-5-carboxylate reductase 2 OS=Homo sapiens OX=9606 GN=PYCR2 PE=1 SV=1	TRUE	2	11411000000	29.86784583	29.99360086	29.81416814	30.08487527	29.82236678	29.88739473	29.85373024	29.87642308	29.91013024	29.30357752	29.76782826	29.38017396	0.039673981	1.027881521	0.73896877	0.855314149	-0.396234605	0.759838856	0.030317634	0.109018135
691	O95831	Apoptosis-inducing factor 1, mitochondrial OS=Homo sapiens OX=9606 GN=AIFM1 PE=1 SV=1	TRUE	1	11391000000	29.54964341	29.69449644	29.74591169	29.60340969	29.60774675	29.57934204	30.03033762	29.785656	30.09606157	29.94135269	29.80915844	29.8396669	-0.066517687	0.954940211	0.51180875	0.69452515	-0.107292388	0.928328691	0.361610229	0.531358249
477	O75153	Clustered mitochondria protein homolog OS=Homo sapiens OX=9606 GN=CLUH PE=1 SV=2	TRUE	1	11381000000	29.74090246	29.81385704	29.67493576	29.40180702	29.73016504	29.4238171	30.1609094	30.15125884	29.97268506	29.79166328	29.57190006	29.77024785	-0.224635363	0.855811302	0.122799804	0.297163953	-0.383680699	0.766479601	0.010373075	0.053558936
1563	P50570	Dynamin-2 OS=Homo sapiens OX=9606 GN=DNM2 PE=1 SV=2	TRUE	1	11373000000	29.89945198	29.99206485	29.9909391	29.62334068	29.76256977	29.76006468	29.76446318	29.86206474	29.69752497	29.9060336	29.6404759	29.58042123	-0.245493604	0.843527142	0.040538529	0.153948998	-0.065707385	0.955476712	0.585854305	0.721115856
1972	Q01844	RNA-binding protein EWS OS=Homo sapiens OX=9606 GN=EWSR1 PE=1 SV=1	TRUE	1	11320000000	29.64104377	29.54405528	30.45808369	29.80039425	29.38207936	29.63032099	29.61513545	29.55704702	29.9785547	29.75434244	29.82306964	29.89588435	-0.276796047	0.82542209	0.351737251	0.551083909	0.107519757	1.07737445	0.452056714	0.613923564
2347	Q15102	Platelet-activating factor acetylhydrolase IB subunit gamma OS=Homo sapiens OX=9606 GN=PAFAH1B3 PE=1 SV=1	TRUE	1	11310000000	29.63870421	30.53579945	29.97067056	29.82420187	29.8826726	29.70923685	29.78553846	29.69825584	29.61725561	29.76187798	29.42604798	29.19931325	-0.243020965	0.844974105	0.344245088	0.544039641	-0.237936902	0.84795705	0.184514928	0.347156039
2074	Q10713	Mitochondrial-processing peptidase subunit alpha OS=Homo sapiens OX=9606 GN=PMPCA PE=1 SV=2	TRUE	1	11266000000	29.44540913	29.65079247	29.63338933	29.81785661	29.9327778	29.89866079	29.77496889	29.73910238	29.78904944	29.818759	29.88206449	29.88004593	0.306568088	1.236762163	0.024896371	0.11722451	0.092582901	1.066277464	0.229315367	0.397856149
1181	P26358	DNA (cytosine-5)-methyltransferase 1 OS=Homo sapiens OX=9606 GN=DNMT1 PE=1 SV=2	TRUE	1	11250000000	29.48018513	29.45351487	29.60701674	29.30003926	29.31820415	29.20286688	30.27243651	30.5034413	30.23746054	29.68455441	29.55220367	29.76279134	-0.239868813	0.846822312	0.046638788	0.16706821	-0.671262974	0.627956716	0.001040252	0.013766537
4818	Q9Y5M8	Signal recognition particle receptor subunit beta OS=Homo sapiens OX=9606 GN=SRPRB PE=1 SV=3	TRUE	1	11225000000	29.57103401	29.40693284	29.52333894	29.90093895	29.53685057	29.97362325	29.73199083	29.19755986	29.74052593	30.1632292	29.89356816	30.16115215	0.303368992	1.23402275	0.082035361	0.23155977	0.515957632	1.429942992	0.03105175	0.110408546
4208	Q9NQW7	Xaa-Pro aminopeptidase 1 OS=Homo sapiens OX=9606 GN=XPNPEP1 PE=1 SV=3	TRUE	1	11215000000	30.07439177	29.92643829	29.99425092	29.92883232	29.9362546	29.80042966	29.31064168	29.4839831	29.42007806	29.91344321	29.74128778	29.69723984	-0.109854802	0.926681322	0.29789045	0.498384307	0.379089327	1.300520668	0.008347647	0.046625828
3941	Q9GZL7	Ribosome biogenesis protein WDR12 OS=Homo sapiens OX=9606 GN=WDR12 PE=1 SV=2	TRUE	1	11166000000	29.62011058	29.30723888	29.52880109	29.59134112	29.5318515	29.59630568	29.75071358	29.61537477	29.74907038	30.11698519	30.09970915	30.21421289	0.087782583	1.062735506	0.469536725	0.656456755	0.438582833	1.355272382	0.001990822	0.019912849
1632	P52948	Nuclear pore complex protein Nup98-Nup96 OS=Homo sapiens OX=9606 GN=NUP98 PE=1 SV=4	TRUE	1	11149000000	29.71033381	29.58171993	29.52971029	29.70808796	29.71087838	29.71518695	29.97563976	29.86868262	29.76302009	29.8224615	29.78737465	29.88675263	0.104129753	1.074845838	0.30634472	0.50532736	-0.036917896	0.974735102	0.686058508	0.795496594
2489	Q29RF7	Sister chromatid cohesion protein PDS5 homolog A OS=Homo sapiens OX=9606 GN=PDS5A PE=1 SV=1	TRUE	1	11115000000	29.68779317	29.9331046	29.76416493	29.53455314	29.62129703	29.57235518	29.95674709	29.9411796	29.95563333	29.68173135	29.53053224	29.75744467	-0.218952452	0.859189071	0.080108119	0.22827493	-0.294617255	0.815288599	0.015509446	0.070430722
1779	P61956	Small ubiquitin-related modifier 2 OS=Homo sapiens OX=9606 GN=SUMO2 PE=1 SV=3	TRUE	1	11111000000	30.25271376	30.37314401	30.12314435	29.15893294	29.30912525	28.87056015	30.01723772	30.24507893	30.30987151	28.8581678	29.2562394	29.03669697	-1.136794593	0.45476887	0.000290764	0.008773198	-1.140361335	0.453645944	0.000234326	0.006145346
1936	P98179	RNA-binding protein 3 OS=Homo sapiens OX=9606 GN=RBM3 PE=1 SV=1	TRUE	1	11027000000	29.17366065	29.42073912	28.76446772	28.37608798	27.1878336	28.26860813	30.54557569	30.40702564	30.6416761	30.03279727	29.95199676	29.89036209	-1.175445925	0.442746889	0.018444699	0.098299959	-0.573040438	0.672198656	0.001072051	0.01393018
3661	Q99439	Calponin-2 OS=Homo sapiens OX=9606 GN=CNN2 PE=1 SV=4	TRUE	1	11015000000	29.50075196	29.26701571	29.69788746	29.83143812	29.85680992	29.809103	29.84427487	29.91839531	29.81737336	29.85919537	29.78846031	29.65043912	0.343898633	1.269181708	0.041803472	0.156582013	-0.093982915	0.936932542	0.323673187	0.494711577
1721	P59998	Actin-related protein 2/3 complex subunit 4 OS=Homo sapiens OX=9606 GN=ARPC4 PE=1 SV=3	TRUE	2	11007000000	29.83998286	30.22086719	29.97326586	29.69098797	29.77471879	29.85756901	29.64685591	29.65257324	29.51760059	29.61032558	29.67236866	29.42031418	-0.236946713	0.848539243	0.119124884	0.290291715	-0.038007104	0.973999472	0.713612903	0.814133354
2060	Q08752	Peptidyl-prolyl cis-trans isomerase D OS=Homo sapiens OX=9606 GN=PPID PE=1 SV=3	TRUE	1	10999000000	30.00844773	29.83216744	29.71496697	30.0262244	29.65895804	29.87229468	29.68891193	29.79933255	29.76140011	29.34594551	29.71777654	29.55772159	0.000631657	1.000437927	0.996539624	0.998240203	-0.209400316	0.864896668	0.121133013	0.265374116
1238	P30043	Flavin reductase (NADPH) OS=Homo sapiens OX=9606 GN=BLVRB PE=1 SV=3	TRUE	1	10992000000	29.56039284	29.39331096	29.74912961	29.93379672	29.92323174	29.77450676	29.82675308	29.75723452	29.82962983	29.65544326	29.80374382	29.69415153	0.309567268	1.239335909	0.050010638	0.173999755	-0.086759609	0.941635353	0.309805153	0.480266088
4287	Q9NVA2	Septin-11 OS=Homo sapiens OX=9606 GN=SEPT11 PE=1 SV=3	TRUE	1	10979000000	30.09290595	29.83945578	29.96811305	29.55342204	29.45574723	29.40547519	29.79329096	29.79597164	29.7832296	29.74954521	29.68520064	29.6726752	-0.49527677	0.709425567	0.004051407	0.038535262	-0.088357055	0.94059329	0.24639097	0.414766169
2814	Q7L0Y3	tRNA methyltransferase 10 homolog C OS=Homo sapiens OX=9606 GN=TRMT10C PE=1 SV=2	TRUE	1	10966000000	29.40985827	29.64352199	29.51280953	29.60498695	29.69749025	29.56817127	29.84505852	29.95394885	29.71960561	29.86697425	30.06635192	29.77558976	0.101486223	1.072878142	0.367825023	0.565890202	0.063434311	1.044950289	0.595218995	0.726539782
4667	Q9Y224	RNA transcription, translation and transport factor protein OS=Homo sapiens OX=9606 GN=RTRAF PE=1 SV=1	TRUE	1	10959000000	29.19529373	29.71815106	29.69493539	29.70086376	29.59862534	29.79780201	29.7335491	29.75477711	29.80545789	29.86888093	29.80424209	29.92776459	0.162970308	1.119589846	0.3765429	0.573309357	0.102367837	1.073533965	0.218858597	0.388009409
360	O43615	Mitochondrial import inner membrane translocase subunit TIM44 OS=Homo sapiens OX=9606 GN=TIMM44 PE=1 SV=2	TRUE	1	10913000000	29.10247182	29.30889378	29.25091376	29.84916153	29.83459436	29.75589863	29.84793032	29.72001961	29.85384693	29.89877674	30.04121883	29.90458737	0.592458389	1.507813913	0.001110304	0.017891132	0.140928697	1.102614667	0.149344866	0.302844069
915	P11177	Pyruvate dehydrogenase E1 component subunit beta, mitochondrial OS=Homo sapiens OX=9606 GN=PDHB PE=1 SV=3	TRUE	1	10860000000	29.65333087	29.72864815	29.80878957	29.82502987	29.53730012	29.85329358	29.68518067	29.77787647	29.85550512	29.71110881	29.54414442	29.6790435	0.008284992	1.00575924	0.948422324	0.978162956	-0.128088509	0.915043029	0.200621234	0.36577869
1627	P52789	Hexokinase-2 OS=Homo sapiens OX=9606 GN=HK2 PE=1 SV=2	TRUE	1	10856000000	30.25135334	30.38600658	30.40711411	30.79888077	30.73568662	30.72530643	27.26736837	27.69546928	27.6109845	28.60159487	28.44193007	28.31745587	0.405133264	1.324211224	0.005169602	0.045175582	0.929052889	1.904025618	0.000870576	0.012607229
4125	Q9HAV4	Exportin-5 OS=Homo sapiens OX=9606 GN=XPO5 PE=1 SV=1	TRUE	1	10817000000	29.34919245	29.69363261	29.71861285	29.78381643	29.6721578	29.77966724	29.62691085	29.68061297	29.55920788	29.89324027	29.71168917	29.97421716	0.158067853	1.115791799	0.276854697	0.477780743	0.237471635	1.17892475	0.052185808	0.153104474
2288	Q14683	Structural maintenance of chromosomes protein 1A OS=Homo sapiens OX=9606 GN=SMC1A PE=1 SV=2	TRUE	1	10814000000	29.89918942	29.76211029	29.78386963	29.54741533	29.52403877	29.40420386	29.84075256	29.88639661	29.82539379	29.68937987	29.69061071	29.69489921	-0.32317046	0.799311383	0.01597983	0.090442316	-0.159217724	0.895510514	0.057774033	0.163800999
4616	Q9UM54	Unconventional myosin-VI OS=Homo sapiens OX=9606 GN=MYO6 PE=1 SV=4	TRUE	1	10814000000	29.73176193	29.69574039	29.39957251	30.0610054	29.98563414	29.94552894	29.60411303	29.63119798	29.56889915	29.67440194	29.70411271	29.64015845	0.38836455	1.308908774	0.020369306	0.104360948	0.071487649	1.050799667	0.341045912	0.510737629
2899	Q86UE4	Protein LYRIC OS=Homo sapiens OX=9606 GN=MTDH PE=1 SV=2	TRUE	1	10810000000	29.56432988	29.45743644	29.75846879	29.82261771	29.58990776	29.8636313	29.78516919	29.72846041	29.67835329	29.80668452	29.70709825	29.78244521	0.165307219	1.121404854	0.253316771	0.456325564	0.034748368	1.024378137	0.658855108	0.777217724
4492	Q9UEW8	STE20/SPS1-related proline-alanine-rich protein kinase OS=Homo sapiens OX=9606 GN=STK39 PE=1 SV=3	TRUE	1	10769000000	30.06711884	29.80844102	30.04517717	29.98798763	29.98752708	29.77336686	28.95719771	28.92643654	29.37964937	29.81773119	29.87857005	29.65241914	-0.057285155	0.96107095	0.655795726	0.800571945	0.695145586	1.619047807	0.004180087	0.03073257
3352	Q92922	SWI/SNF complex subunit SMARCC1 OS=Homo sapiens OX=9606 GN=SMARCC1 PE=1 SV=3	TRUE	1	10768000000	29.60970511	29.32043494	29.19945468	29.45348765	29.54415365	29.34555628	30.01645772	30.05903187	30.0873775	29.82203005	29.73053964	29.86938396	0.071200951	1.050590869	0.625630722	0.780660989	-0.246971148	0.842663681	0.018730521	0.078595093
1673	P55036	26S proteasome non-ATPase regulatory subunit 4 OS=Homo sapiens OX=9606 GN=PSMD4 PE=1 SV=1	TRUE	1	10760000000	29.63564861	29.8463831	29.45573878	29.74680762	29.76540098	29.45773508	29.55090637	29.74923741	29.59647935	29.87076292	29.96806865	29.79992397	0.010724394	1.007461281	0.945114626	0.977609333	0.247377471	1.18704734	0.038398447	0.127333632
4687	Q9Y295	Developmentally-regulated GTP-binding protein 1 OS=Homo sapiens OX=9606 GN=DRG1 PE=1 SV=1	TRUE	1	10751000000	29.76764815	29.73724343	29.85332784	29.80798411	29.78107343	29.72509901	29.35046164	29.4032074	29.42330462	29.90171411	29.800251	29.88939344	-0.014687622	0.989870964	0.874152545	0.940283494	0.47146163	1.386513467	0.000818523	0.012181554
2370	Q15363	Transmembrane emp24 domain-containing protein 2 OS=Homo sapiens OX=9606 GN=TMED2 PE=1 SV=1	TRUE	1	10748000000	29.55984154	29.75607338	29.84861042	29.63994163	29.53696227	29.92793423	29.55890708	29.60745777	29.60461521	29.88030449	29.68629999	29.79636033	-0.019895734	0.986303984	0.89561624	0.950435726	0.197328252	1.146573032	0.054551578	0.15789121
1839	P62879	Guanine nucleotide-binding protein G(I)/G(S)/G(T) subunit beta-2 OS=Homo sapiens OX=9606 GN=GNB2 PE=1 SV=3	TRUE	1	10746000000	29.78156235	30.00763457	30.04158758	29.61376843	29.38021499	29.83662207	29.78147176	29.65881239	29.73671204	29.52944401	29.37982915	29.60585457	-0.333393002	0.7936677	0.072743857	0.216770801	-0.220622821	0.858194868	0.054031028	0.156806648
1661	P54578	Ubiquitin carboxyl-terminal hydrolase 14 OS=Homo sapiens OX=9606 GN=USP14 PE=1 SV=3	TRUE	1	10713000000	29.54392077	29.63318027	29.61220796	29.84309869	29.85481503	29.8537378	29.75354527	29.65761847	29.65961966	29.73523234	29.74239978	29.59084315	0.254114173	1.192603249	0.024803386	0.117088052	-0.000769375	0.999466852	0.992818283	0.996781586
437	O60610	Protein diaphanous homolog 1 OS=Homo sapiens OX=9606 GN=DIAPH1 PE=1 SV=2	TRUE	1	10660000000	29.58845431	30.12920169	30.05374626	29.4039228	29.07869026	29.5634053	29.99144722	30.01610505	30.06405466	29.33173957	29.10089785	29.377722	-0.575127962	0.671226713	0.029838857	0.128958126	-0.75374917	0.593060352	0.000349701	0.007793081
3360	Q92979	Ribosomal RNA small subunit methyltransferase NEP1 OS=Homo sapiens OX=9606 GN=EMG1 PE=1 SV=4	TRUE	2	10653000000	29.64524053	29.96231504	29.73989595	29.84702149	29.86192355	29.917616	29.54161357	29.59370001	29.14463952	29.64951099	29.66842458	29.71879611	0.093036502	1.066612767	0.447379037	0.637185603	0.252259527	1.191071092	0.118173794	0.260894405
3430	Q96C19	EF-hand domain-containing protein D2 OS=Homo sapiens OX=9606 GN=EFHD2 PE=1 SV=1	TRUE	1	10648000000	30.1420202	30.01598888	30.34360284	30.14536176	30.07938469	30.05953956	29.19456333	29.2394217	29.13548389	29.17903588	29.18482577	29.11951839	-0.07244197	0.951026885	0.554865033	0.727485776	-0.028696288	0.980305765	0.705481421	0.810165021
1737	P60903	Protein S100-A10 OS=Homo sapiens OX=9606 GN=S100A10 PE=1 SV=2	TRUE	1	10637000000	29.8863008	29.95555543	30.00881035	30.12116131	30.13864127	29.91897654	29.38186313	29.37598367	29.37042253	29.22629559	29.38287737	29.44310558	0.109370847	1.078757692	0.337017209	0.536343525	-0.025330266	0.982595634	0.776253068	0.854534028
3660	Q99436	Proteasome subunit beta type-7 OS=Homo sapiens OX=9606 GN=PSMB7 PE=1 SV=1	TRUE	1	10633000000	29.35928112	29.55905311	29.33097708	29.32499165	29.41569072	29.55694753	29.79576817	29.85812859	29.91777178	29.81425805	30.0974849	29.87646405	0.016106201	1.011226517	0.893751585	0.949437762	0.072179491	1.051303697	0.50633636	0.659325669
1671	P55010	Eukaryotic translation initiation factor 5 OS=Homo sapiens OX=9606 GN=EIF5 PE=1 SV=2	TRUE	1	10582000000	29.47602013	29.38112142	29.53005614	29.87407788	29.78963092	29.86220384	29.42281199	29.54244694	29.43389409	29.96691992	29.83155247	29.93616526	0.379571648	1.30095553	0.006563258	0.052163304	0.44516154	1.361466553	0.001781678	0.018874378
4023	Q9H3N1	Thioredoxin-related transmembrane protein 1 OS=Homo sapiens OX=9606 GN=TMX1 PE=1 SV=1	TRUE	1	10580000000	29.75526976	29.92736783	29.56520263	29.56365259	29.80547777	29.95804955	29.53712189	29.48123964	29.70458818	29.62356479	29.73564017	29.59060652	0.02644656	1.018500409	0.868250852	0.937373293	0.07562059	1.053814247	0.452835266	0.614322549
4524	Q9UHV9	Prefoldin subunit 2 OS=Homo sapiens OX=9606 GN=PFDN2 PE=1 SV=1	TRUE	1	10575000000	29.84409867	29.90289118	29.72290883	29.81805828	29.37135587	29.58283489	29.66871639	29.35918303	29.63044871	29.7375327	29.665924	29.81792801	-0.232549877	0.851129242	0.153315	0.339039251	0.187678858	1.138929825	0.144957781	0.296266452
211	O14617	AP-3 complex subunit delta-1 OS=Homo sapiens OX=9606 GN=AP3D1 PE=1 SV=1	TRUE	1	10517000000	29.73965028	29.84754625	29.65378992	29.55152951	29.54324681	29.65660243	29.83108482	29.77866895	29.82612963	29.71017792	29.56346784	29.37931049	-0.163202566	0.893040453	0.150557521	0.335670566	-0.260975718	0.834523327	0.049168664	0.146755327
1207	P28070	Proteasome subunit beta type-4 OS=Homo sapiens OX=9606 GN=PSMB4 PE=1 SV=4	TRUE	1	10426000000	29.94339051	29.35610639	29.79405317	29.57173184	29.62756987	29.01174679	30.02716734	29.94279214	30.00249414	29.6490257	29.65389482	29.09423175	-0.294167191	0.815542976	0.25682345	0.459118334	-0.525100451	0.694910723	0.023400648	0.091082522
2263	Q14315	Filamin-C OS=Homo sapiens OX=9606 GN=FLNC PE=1 SV=3	TRUE	1	10405000000	29.35822113	29.36573958	29.30373694	30.10539441	30.2622889	29.91803225	29.13099744	29.45090853	29.5411413	29.76710267	29.922865	29.56262577	0.752672636	1.684911291	0.000768218	0.014413743	0.376515394	1.298202459	0.04965399	0.14748744
175	O00422	Histone deacetylase complex subunit SAP18 OS=Homo sapiens OX=9606 GN=SAP18 PE=1 SV=1	TRUE	1	10402000000	29.39044484	29.72525543	29.7329093	29.22877782	29.84640669	28.99173287	29.78821254	29.32178824	29.90544855	29.72223632	29.76716392	30.0362815	-0.260564065	0.834761481	0.330398557	0.530730129	0.170077469	1.125118899	0.390785944	0.557953142
3296	Q92522	Histone H1x OS=Homo sapiens OX=9606 GN=H1FX PE=1 SV=1	TRUE	1	10351000000	29.43327781	29.47529333	29.37724949	29.84962881	30.10501569	30.03814652	29.62547329	29.45978944	29.71342121	29.55000751	29.57230502	29.57492601	0.568990132	1.483484787	0.001902791	0.02482085	-0.033815132	0.976833693	0.722619004	0.819184063
4028	Q9H3U1	Protein unc-45 homolog A OS=Homo sapiens OX=9606 GN=UNC45A PE=1 SV=1	TRUE	1	10308000000	29.74873447	29.61427062	29.6897039	29.65179864	29.4465115	29.58805417	29.91815045	29.72041432	29.81955092	29.51084828	29.42705874	29.57826095	-0.122114892	0.918839707	0.273859015	0.474884574	-0.313982573	0.804418088	0.013640226	0.064726945
1135	P23229	Integrin alpha-6 OS=Homo sapiens OX=9606 GN=ITGA6 PE=1 SV=5	TRUE	1	10288000000	29.70448088	29.71494392	29.84483075	29.90115278	30.01667457	29.93536559	29.29202195	29.16937282	29.07869964	29.67854921	29.4983239	29.74788299	0.196312464	1.145766025	0.083505921	0.23373694	0.461553901	1.377024188	0.005106243	0.035251928
11	A0A0B4J2E5	Uncharacterized protein OS=Homo sapiens OX=9606 GN=LOC102724159 PE=1 SV=1	TRUE	2	10281000000	29.59761889	29.48269337	29.63407761	29.71650784	29.51565433	29.72852529	29.51552692	29.44398403	29.58562258	29.82647812	29.65460209	29.91777211	0.082099192	1.058557173	0.471204495	0.658564377	0.284572933	1.218049643	0.029347234	0.106606801
4825	Q9Y5S9	RNA-binding protein 8A OS=Homo sapiens OX=9606 GN=RBM8A PE=1 SV=1	TRUE	1	10273000000	29.62076408	29.34391355	29.42933148	29.87640627	29.87700719	29.84400577	29.5485544	29.59712552	29.52041941	29.7221483	29.80041095	29.55920257	0.401136707	1.320547968	0.009915873	0.067816415	0.138554161	1.100801363	0.179426791	0.341188827
2011	Q04837	Single-stranded DNA-binding protein, mitochondrial OS=Homo sapiens OX=9606 GN=SSBP1 PE=1 SV=1	TRUE	1	10266000000	29.38771084	30.14983442	29.65227211	29.59049308	29.59129363	29.7129199	29.50266725	29.3254039	29.58947545	29.52888481	29.68996385	29.77972829	-0.098370253	0.934087592	0.64954854	0.796002073	0.193676782	1.143674718	0.134778676	0.284297738
2259	Q14247	Src substrate cortactin OS=Homo sapiens OX=9606 GN=CTTN PE=1 SV=2	TRUE	1	10245000000	29.74563364	29.84825854	29.82636824	29.72137592	29.43614908	29.6128279	29.56669634	29.69375401	29.33454163	29.74806611	29.53869311	29.55475167	-0.216635842	0.860569824	0.097726506	0.258236793	0.082172975	1.058611312	0.532293154	0.680759101
1732	P60709	Actin, cytoplasmic 1 OS=Homo sapiens OX=9606 GN=ACTB PE=1 SV=1	TRUE	1	10233000000	29.79938703	28.99674659	29.58542837	30.06028968	29.96952711	29.85505826	29.64928316	29.68069456	29.44139853	29.61530495	29.28139425	29.60660715	0.501104356	1.415296531	0.065285065	0.202509113	-0.089356631	0.939941822	0.517571212	0.668941309
3240	Q8WUM0	Nuclear pore complex protein Nup133 OS=Homo sapiens OX=9606 GN=NUP133 PE=1 SV=2	TRUE	1	10230000000	29.21836213	29.475058	29.4149227	29.37386112	29.45846596	29.64929584	29.76876712	29.84822782	29.90062257	29.83979908	29.58938507	29.75986664	0.124426698	1.09007447	0.355298485	0.553938903	-0.109522241	0.926894959	0.298412348	0.467567035
3627	Q96RS6	NudC domain-containing protein 1 OS=Homo sapiens OX=9606 GN=NUDCD1 PE=1 SV=2	TRUE	1	10194000000	29.80307772	29.75066486	29.89699988	29.78124754	29.51556479	29.65770097	29.20941786	29.59952331	29.36026958	29.59643427	29.58463419	29.78437044	-0.165409721	0.89167525	0.182814261	0.37778376	0.265409383	1.201977077	0.085945382	0.21232113
2066	Q09161	Nuclear cap-binding protein subunit 1 OS=Homo sapiens OX=9606 GN=NCBP1 PE=1 SV=1	TRUE	1	10167000000	29.70256731	29.56880906	29.94791662	29.63240128	29.73411487	29.84499483	29.46649198	29.47802182	29.54294173	29.45475325	29.60724826	29.60900932	-0.002594002	0.998203591	0.985109732	0.993572874	0.061185101	1.043322446	0.478587991	0.635114763
1033	P17480	Nucleolar transcription factor 1 OS=Homo sapiens OX=9606 GN=UBTF PE=1 SV=1	TRUE	1	10143000000	29.80326767	29.70374636	29.63894264	29.48973912	29.53977376	29.42475315	29.56058641	29.57523617	29.37780515	29.81178595	29.74674565	29.76091482	-0.230563544	0.852301902	0.052260886	0.178800982	0.268606227	1.204643472	0.022100665	0.087592651
746	P04040	Catalase OS=Homo sapiens OX=9606 GN=CAT PE=1 SV=3	TRUE	1	10135000000	30.00799868	29.88048479	29.87131475	28.97391207	29.15820265	29.21536357	30.05099336	30.09993016	30.00935721	29.18869332	29.1200056	29.16307126	-0.804106645	0.572716612	0.000351866	0.010040395	-0.896170179	0.537311202	2.31592E-05	0.001910138
3906	Q9BYG3	MKI67 FHA domain-interacting nucleolar phosphoprotein OS=Homo sapiens OX=9606 GN=NIFK PE=1 SV=1	TRUE	1	10135000000	29.4761392	29.57295493	29.57211675	29.60501575	29.76425004	29.5836886	29.72096032	29.63408409	29.45861572	29.76617488	29.64181545	29.65716094	0.110581168	1.079663075	0.303126779	0.502439667	0.083830382	1.059828172	0.425860334	0.591419212
2284	Q14669	E3 ubiquitin-protein ligase TRIP12 OS=Homo sapiens OX=9606 GN=TRIP12 PE=1 SV=1	TRUE	1	10127000000	28.59495163	28.69306203	28.80390086	28.71451177	28.75341987	28.9530447	30.22648	30.3688785	30.27652142	29.88334193	29.84086895	29.90572555	0.109687271	1.078994321	0.372836935	0.570360002	-0.413981165	0.750549348	0.001896096	0.019603627
1228	P29373	Cellular retinoic acid-binding protein 2 OS=Homo sapiens OX=9606 GN=CRABP2 PE=1 SV=2	TRUE	1	10112000000	30.23775464	30.19379584	30.41036395	30.02689342	30.0715539	29.87567065	29.16287126	29.19098783	29.3461673	28.59541829	28.41346502	28.68793424	-0.289265486	0.81831858	0.040153925	0.15364725	-0.667736279	0.629493646	0.000916282	0.012921078
880	P09972	Fructose-bisphosphate aldolase C OS=Homo sapiens OX=9606 GN=ALDOC PE=1 SV=2	TRUE	1	10096000000	30.91007441	30.9310518	31.18943039	30.21240593	30.05498417	30.36981135	26.33254936	25.11922073	25.51686424	24.95664044	25.04026562	24.91616196	-0.79778505	0.575231645	0.001125666	0.017997512	-0.68518877	0.621924445	0.07097363	0.186701885
2342	Q15061	WD repeat-containing protein 43 OS=Homo sapiens OX=9606 GN=WDR43 PE=1 SV=3	TRUE	1	10084000000	29.31039365	29.4857805	29.46909182	29.523525	29.57224577	29.57915212	29.66768869	29.65208555	29.67773063	29.6634641	29.80968255	29.83075249	0.13655231	1.099274975	0.201661096	0.400330346	0.10213143	1.073358065	0.24684315	0.415202341
2077	Q12769	Nuclear pore complex protein Nup160 OS=Homo sapiens OX=9606 GN=NUP160 PE=1 SV=3	TRUE	1	10077000000	29.49166551	29.45562286	29.77167192	29.40475477	29.54348809	29.64341284	29.3370507	29.41995758	29.89824771	29.73698358	29.67389073	29.83182588	-0.042434866	0.971014762	0.754966985	0.863389741	0.195814734	1.145370804	0.283884304	0.453224348
2234	Q14137	Ribosome biogenesis protein BOP1 OS=Homo sapiens OX=9606 GN=BOP1 PE=1 SV=2	TRUE	1	10067000000	29.60768304	29.38061196	29.67681051	29.39765948	29.44557413	29.26618269	29.56376112	29.65454722	29.80879736	29.94962774	29.41532328	29.88961235	-0.185229739	0.879509009	0.17193524	0.363949589	0.075819226	1.053959351	0.667656509	0.782449767
1357	P36957	Dihydrolipoyllysine-residue succinyltransferase component of 2-oxoglutarate dehydrogenase complex, mitochondrial OS=Homo sapiens OX=9606 GN=DLST PE=1 SV=4	TRUE	1	10018000000	29.84393232	29.61645273	29.67796645	29.5950977	29.67578061	29.49579542	29.5931305	29.49821641	29.31019695	29.66014424	29.6896493	29.66458273	-0.123892591	0.917708203	0.296769507	0.497318884	0.204277471	1.152109205	0.080072242	0.202225904
2292	Q14692	Ribosome biogenesis protein BMS1 homolog OS=Homo sapiens OX=9606 GN=BMS1 PE=1 SV=1	TRUE	1	10000000000	29.56413039	29.47430354	29.60291082	29.63607368	29.59995974	29.36101617	29.60202037	29.63307401	29.65559294	29.7569929	29.6192915	29.69809014	-0.014765055	0.989817836	0.900449201	0.951309986	0.061229069	1.043354243	0.444606036	0.608028795
394	O43837	Isocitrate dehydrogenase [NAD] subunit beta, mitochondrial OS=Homo sapiens OX=9606 GN=IDH3B PE=1 SV=2	TRUE	1	9993400000	29.51551609	29.30175816	29.7068058	29.50192398	29.48371985	29.82239386	29.92048262	29.52550745	29.63839233	29.43717221	29.52338704	29.72326248	0.094652549	1.067808212	0.567592975	0.737350469	-0.133520224	0.911604389	0.37327502	0.543163247
3392	Q969Z0	FAST kinase domain-containing protein 4 OS=Homo sapiens OX=9606 GN=TBRG4 PE=1 SV=1	TRUE	1	9987000000	29.3959985	29.47477453	29.47328486	29.11843664	28.8776239	29.31825943	30.17008427	29.4925967	29.97723871	29.50921795	29.75606305	29.89681582	-0.343245974	0.788265766	0.045530734	0.165270129	-0.159274285	0.895475406	0.468469299	0.629062272
162	O00264	Membrane-associated progesterone receptor component 1 OS=Homo sapiens OX=9606 GN=PGRMC1 PE=1 SV=3	TRUE	1	9977600000	29.86109857	29.35313716	29.70054268	29.88194018	29.55879688	29.72349886	29.38659748	29.35094898	29.33326067	29.82497177	29.59284032	29.61276196	0.083152506	1.05933031	0.638289632	0.789975143	0.31992231	1.248263327	0.014039507	0.065921312
2293	Q14694	Ubiquitin carboxyl-terminal hydrolase 10 OS=Homo sapiens OX=9606 GN=USP10 PE=1 SV=2	TRUE	1	9960400000	29.58993058	29.81985516	29.73940045	29.48410276	29.48059524	29.38694029	29.61668151	29.69482277	29.56205808	29.56635072	29.70903593	29.49550971	-0.265849296	0.831708974	0.041978122	0.156807366	-0.034222001	0.976558245	0.717567743	0.816704851
510	O75439	Mitochondrial-processing peptidase subunit beta OS=Homo sapiens OX=9606 GN=PMPCB PE=1 SV=2	TRUE	1	9945800000	29.48075515	29.47731036	29.41758407	29.42691761	29.54516009	29.44790814	29.5869602	29.61931389	29.463923	29.75688582	29.87104488	29.88449284	0.014778756	1.010296501	0.873068396	0.939611849	0.280742146	1.214819647	0.016744824	0.073729914
1252	P30419	Glycylpeptide N-tetradecanoyltransferase 1 OS=Homo sapiens OX=9606 GN=NMT1 PE=1 SV=2	TRUE	1	9902300000	29.37797313	29.44127771	29.56761695	29.7546773	29.82031328	29.64210708	29.53350138	29.55846954	29.53481063	29.59159273	29.56473975	29.68562167	0.27674329	1.211457077	0.03763705	0.147286322	0.071724201	1.050971976	0.362920797	0.532556242
4385	Q9NZB2	Constitutive coactivator of PPAR-gamma-like protein 1 OS=Homo sapiens OX=9606 GN=FAM120A PE=1 SV=2	TRUE	1	9864800000	29.88934626	29.78513833	29.83389299	29.73774221	29.53845636	29.72351326	29.63130618	29.74647371	29.43459538	29.27752449	29.22383765	29.16078092	-0.169555247	0.889116735	0.144209126	0.32629697	-0.383410733	0.766623042	0.011619443	0.058587602
1048	P18031	Tyrosine-protein phosphatase non-receptor type 1 OS=Homo sapiens OX=9606 GN=PTPN1 PE=1 SV=1	TRUE	1	9862200000	29.3975339	29.51736037	29.69440945	29.26193869	29.40354686	29.39113223	29.51784755	29.45298953	29.59686061	29.87351531	29.71034561	29.89319592	-0.184228644	0.880119518	0.161283485	0.349717066	0.303119713	1.233809546	0.015507932	0.070430722
3037	Q8N1G4	Leucine-rich repeat-containing protein 47 OS=Homo sapiens OX=9606 GN=LRRC47 PE=1 SV=1	TRUE	1	9846600000	29.62554209	29.8165356	29.69111384	29.69335767	29.69211629	29.73556283	29.37144553	29.53711245	29.39756192	29.50739009	29.53138296	29.43680473	-0.004051581	0.997195597	0.967250293	0.9863744	0.056485958	1.039929666	0.517404423	0.668941309
1755	P61163	Alpha-centractin OS=Homo sapiens OX=9606 GN=ACTR1A PE=1 SV=1	TRUE	1	9830900000	29.5560581	29.76700998	29.69596489	29.06413825	29.36166066	29.62589113	29.52228347	29.65106645	29.74513326	29.6296665	29.51640616	29.62217696	-0.322447644	0.799711953	0.101195466	0.263213688	-0.050077855	0.965884203	0.600411828	0.73092875
1327	P35580	Myosin-10 OS=Homo sapiens OX=9606 GN=MYH10 PE=1 SV=3	TRUE	1	9797500000	29.65154297	29.6586677	29.55875298	29.47471574	29.4404741	29.40159544	29.88795701	29.84792002	29.6763653	29.47116203	29.28835943	29.40648663	-0.184059453	0.880222739	0.081623232	0.230959885	-0.415411414	0.749805642	0.005724046	0.037318581
1263	P30876	DNA-directed RNA polymerase II subunit RPB2 OS=Homo sapiens OX=9606 GN=POLR2B PE=1 SV=1	TRUE	1	9794400000	29.51667659	29.49914592	29.45460309	29.24849368	29.03981073	29.00787446	29.83188331	29.82809498	29.75754972	29.71320356	29.67434827	29.80891836	-0.391415576	0.762381187	0.00991912	0.067816415	-0.073685938	0.950207212	0.372926401	0.543161683
3739	Q9BQ52	Zinc phosphodiesterase ELAC protein 2 OS=Homo sapiens OX=9606 GN=ELAC2 PE=1 SV=2	TRUE	1	9792900000	29.33583315	29.52207088	29.46108349	29.33299304	29.07185086	29.36580467	29.88075112	29.58573225	29.81730804	29.61911186	29.57959412	29.87348187	-0.182779647	0.881003926	0.183674197	0.378684031	-0.070534519	0.952285111	0.597728657	0.728487094
4343	Q9NX58	Cell growth-regulating nucleolar protein OS=Homo sapiens OX=9606 GN=LYAR PE=1 SV=2	TRUE	1	9789700000	29.46297125	29.11277243	29.45151352	29.84523202	29.8889615	29.89254059	29.49409553	29.55637018	29.43181031	29.60132207	29.3500199	29.68659715	0.533158969	1.447094331	0.005939362	0.048503467	0.051887698	1.036620406	0.658483268	0.777205658
1016	P16435	NADPH--cytochrome P450 reductase OS=Homo sapiens OX=9606 GN=POR PE=1 SV=2	TRUE	1	9782000000	28.7549029	28.84925752	29.0974146	29.5561248	29.49807951	29.83631086	29.59827398	29.49833399	29.64302373	29.79538815	30.02987492	29.93962941	0.729646716	1.658232977	0.002719903	0.030452534	0.34175359	1.267296051	0.012098605	0.059657735
1428	P43034	Platelet-activating factor acetylhydrolase IB subunit alpha OS=Homo sapiens OX=9606 GN=PAFAH1B1 PE=1 SV=2	TRUE	1	9771800000	29.62582134	29.64784603	29.62209549	29.97833823	29.80620757	29.90678129	29.15948897	29.46213376	29.42733022	29.54885238	29.28809466	29.34643516	0.265188078	1.201792712	0.028622494	0.126177208	0.044809747	1.031547137	0.728896719	0.822957504
896	P10515	Dihydrolipoyllysine-residue acetyltransferase component of pyruvate dehydrogenase complex, mitochondrial OS=Homo sapiens OX=9606 GN=DLAT PE=1 SV=3	TRUE	1	9761300000	29.48587725	29.47851177	29.68179093	29.38222304	29.17337166	29.28929229	29.81472822	29.67597383	29.71862048	29.54931861	29.50305644	29.7953576	-0.267097653	0.830989612	0.053433654	0.180478661	-0.12052996	0.919849691	0.30195007	0.472078244
1271	P31350	Ribonucleoside-diphosphate reductase subunit M2 OS=Homo sapiens OX=9606 GN=RRM2 PE=1 SV=1	TRUE	2	9744900000	29.4696898	29.37600673	29.4021117	29.51129973	29.7865332	29.31200197	29.8235443	29.85633579	29.92876406	29.47607975	29.44755042	29.25598825	0.120675555	1.087243855	0.42971933	0.619332419	-0.476341912	0.718797895	0.002354026	0.021962398
3664	Q99459	Cell division cycle 5-like protein OS=Homo sapiens OX=9606 GN=CDC5L PE=1 SV=2	TRUE	1	9718300000	29.59915133	29.27429432	29.57108428	29.52610233	29.59347918	29.55290154	29.55763434	29.52220677	29.61199159	29.72450891	29.35884433	29.77358212	0.075984375	1.054080007	0.54998557	0.724403656	0.055034218	1.038883744	0.687157666	0.796021649
2554	Q58FF6	Putative heat shock protein HSP 90-beta 4 OS=Homo sapiens OX=9606 GN=HSP90AB4P PE=5 SV=1	TRUE	1	9677600000	30.04965635	29.24424585	29.76714481	29.56376363	29.72450722	29.50811641	29.33810203	29.50522233	29.34956755	29.72610386	29.54980883	29.38442419	-0.088219917	0.940682704	0.701400838	0.830842358	0.155814989	1.114050776	0.226530173	0.39557705
3502	Q96FW1	Ubiquitin thioesterase OTUB1 OS=Homo sapiens OX=9606 GN=OTUB1 PE=1 SV=2	TRUE	1	9672400000	29.68766039	29.72379147	29.71355486	29.51703564	29.46305631	29.73382485	29.5599478	29.3692476	29.47578046	29.51494531	29.47463641	29.45183896	-0.137029971	0.90938936	0.24882727	0.451205318	0.012148269	1.008456091	0.886768257	0.932752564
24	A0AVT1	Ubiquitin-like modifier-activating enzyme 6 OS=Homo sapiens OX=9606 GN=UBA6 PE=1 SV=1	TRUE	1	9653800000	29.59704888	29.81856318	29.70199091	29.57340456	29.5729771	29.44078571	29.33345981	29.56587635	29.5027287	29.43148307	29.73235008	29.40103811	-0.176811868	0.88465579	0.141434609	0.32322292	0.054268803	1.038332715	0.679663939	0.790276994
119	G3V325	ATP5MF-PTCD1 readthrough OS=Homo sapiens OX=9606 GN=ATP5MF-PTCD1 PE=4 SV=1	TRUE	2	9651800000	29.3830954	29.53123768	29.61197504	29.32745543	29.06940422	29.34839654	29.80313587	29.40438807	29.89683447	29.79025698	29.52966319	29.55647339	-0.260350641	0.83488498	0.081388772	0.23082783	-0.075988283	0.94869202	0.650172934	0.771631841
4248	Q9NS69	Mitochondrial import receptor subunit TOM22 homolog OS=Homo sapiens OX=9606 GN=TOMM22 PE=1 SV=3	TRUE	1	9636900000	29.55382448	29.35899562	29.58424875	29.44867189	29.28732305	29.57938879	29.62058325	29.59681896	29.71220667	29.65735296	29.4316845	29.65405993	-0.060561708	0.958890706	0.63897323	0.79001012	-0.062170492	0.95782202	0.539636256	0.686476054
4037	Q9H4A4	Aminopeptidase B OS=Homo sapiens OX=9606 GN=RNPEP PE=1 SV=2	TRUE	1	9616300000	29.85676703	29.97987839	29.8548534	29.46850415	29.48524807	29.38779756	29.61251013	29.54517204	29.56610991	29.28241026	29.28044916	29.14432198	-0.449983013	0.732051467	0.002981295	0.031614284	-0.338870227	0.790660235	0.005422363	0.036462565
1314	P35237	Serpin B6 OS=Homo sapiens OX=9606 GN=SERPINB6 PE=1 SV=3	TRUE	1	9612500000	29.90142968	29.87575651	29.85945967	29.57895444	29.47959858	29.36829663	29.5072216	29.55446206	29.43162473	29.48248273	29.30847355	29.16958056	-0.403265403	0.756144883	0.006232783	0.050118406	-0.177590515	0.884178455	0.143668685	0.294808689
4476	Q9UBT2	SUMO-activating enzyme subunit 2 OS=Homo sapiens OX=9606 GN=UBA2 PE=1 SV=2	TRUE	1	9604800000	29.61105216	29.76706201	29.70493356	29.75291896	29.94199381	29.82416198	29.1528735	29.09480383	28.90687343	29.41911742	29.7675226	29.46519178	0.145342337	1.105993063	0.200771697	0.399115096	0.499093686	1.41332542	0.009213873	0.049598084
3729	Q9BPW8	Protein NipSnap homolog 1 OS=Homo sapiens OX=9606 GN=NIPSNAP1 PE=1 SV=1	TRUE	1	9593100000	29.48618666	30.12186153	29.58362176	29.54052089	29.56097793	29.53940262	29.41979157	29.28965827	29.27753981	29.44542399	29.56111111	29.5500252	-0.183589503	0.880509514	0.356585763	0.555424905	0.189856884	1.140650557	0.061870247	0.172907038
3215	Q8TED0	U3 small nucleolar RNA-associated protein 15 homolog OS=Homo sapiens OX=9606 GN=UTP15 PE=1 SV=3	TRUE	1	9590700000	28.90065011	29.89949514	29.90201353	30.23641346	30.17179761	29.20063584	28.7545951	29.84896364	28.87367082	29.87001578	29.07512206	28.7467689	0.302229372	1.233048351	0.480372376	0.666841247	0.071559065	1.050851685	0.867397365	0.920699918
4279	Q9NUU7	ATP-dependent RNA helicase DDX19A OS=Homo sapiens OX=9606 GN=DDX19A PE=1 SV=1	TRUE	2	9574800000	29.6843667	29.20447835	29.61039228	29.40257833	29.22982317	29.31562328	29.71673041	29.54200242	29.79011006	29.5476857	29.49479774	29.74971075	-0.183737514	0.880419184	0.279143073	0.480519014	-0.085549567	0.942425469	0.472347387	0.632300672
2389	Q15436	Protein transport protein Sec23A OS=Homo sapiens OX=9606 GN=SEC23A PE=1 SV=2	TRUE	1	9567100000	29.4474508	29.65929355	29.56593395	29.89990419	29.50690002	29.16954851	29.30629596	29.26478371	29.26676201	29.8752626	29.75805153	29.55369349	-0.032108522	0.977989904	0.877811363	0.942248404	0.449721982	1.365777036	0.005459635	0.036462565
3682	Q99584	Protein S100-A13 OS=Homo sapiens OX=9606 GN=S100A13 PE=1 SV=1	TRUE	1	9565500000	29.67590123	29.59983334	29.53185021	29.70396268	29.73963346	29.54473148	29.35425527	29.2502274	29.41262408	29.63874656	29.64967581	29.43692472	0.060247621	1.042644703	0.57515706	0.74330438	0.236080112	1.17778819	0.051781623	0.152204263
4728	Q9Y305	Acyl-coenzyme A thioesterase 9, mitochondrial OS=Homo sapiens OX=9606 GN=ACOT9 PE=1 SV=2	TRUE	1	9556300000	29.8772173	29.74235635	29.85949828	29.15771666	29.42257567	29.53431209	29.30140249	29.3675552	29.39839833	29.65934347	29.42631848	29.5838752	-0.454822503	0.72959993	0.012863649	0.079853597	0.20072704	1.149277383	0.070809488	0.186609326
4889	Q9Y6Y8	SEC23-interacting protein OS=Homo sapiens OX=9606 GN=SEC23IP PE=1 SV=1	TRUE	1	9546500000	29.52911174	29.35391018	29.45633583	29.65175558	29.59255271	29.59822905	29.56211362	29.35913366	29.651145	29.56473384	29.54002563	29.58992742	0.167726531	1.123286959	0.123195804	0.297771506	0.040764874	1.028659047	0.693945602	0.800391535
226	O14745	Na(+)/H(+) exchange regulatory cofactor NHE-RF1 OS=Homo sapiens OX=9606 GN=SLC9A3R1 PE=1 SV=4	TRUE	1	9532800000	29.84623141	29.82087132	29.65273089	29.64134645	28.91985915	28.46990738	29.47822515	29.61214188	29.90326833	29.49142894	29.58079957	29.44560655	-0.762906879	0.58930774	0.044781637	0.16327218	-0.158600098	0.895893969	0.265748175	0.434925
1267	P31150	Rab GDP dissociation inhibitor alpha OS=Homo sapiens OX=9606 GN=GDI1 PE=1 SV=2	TRUE	1	9519100000	29.73573458	29.5465533	29.80777195	29.90987423	29.8305696	29.5429126	29.1574439	29.1813558	29.32778966	29.51402265	29.46996193	29.38001505	0.064432198	1.045673313	0.660395789	0.803686225	0.232470087	1.17484472	0.037275654	0.124570776
1503	P49189	4-trimethylaminobutyraldehyde dehydrogenase OS=Homo sapiens OX=9606 GN=ALDH9A1 PE=1 SV=3	TRUE	1	9498700000	29.22277806	29.70805485	29.52529731	29.24279689	29.6590641	29.56298561	28.99587603	29.80952668	29.84670627	29.56420185	29.54947369	29.43795491	0.002905458	1.00201594	0.987460242	0.994443437	-0.033492844	0.977051935	0.895853568	0.938282833
4862	Q9Y6E2	Basic leucine zipper and W2 domain-containing protein 2 OS=Homo sapiens OX=9606 GN=BZW2 PE=1 SV=1	TRUE	1	9470100000	29.95140498	29.77452685	29.74922988	29.48759909	29.25846024	29.39648059	29.39849278	29.44046285	29.60367715	29.23424664	29.48219106	29.48594363	-0.444207262	0.73498807	0.007836386	0.058438677	-0.080083818	0.946002684	0.492695277	0.64783931
4086	Q9H7Z7	Prostaglandin E synthase 2 OS=Homo sapiens OX=9606 GN=PTGES2 PE=1 SV=1	TRUE	1	9465800000	29.5948804	29.68277069	29.66749977	29.5198871	29.52796945	29.6168771	29.55453184	29.40358012	29.5571985	29.4063888	29.30486578	29.47199401	-0.093472405	0.937264142	0.332045822	0.531920578	-0.11068729	0.926146747	0.258111357	0.426126552
2039	Q07157	Tight junction protein ZO-1 OS=Homo sapiens OX=9606 GN=TJP1 PE=1 SV=3	TRUE	1	9428000000	29.09377971	28.84581674	29.24044106	29.51136199	29.56253033	29.54703768	29.65576582	29.67905537	29.43029583	29.67831051	29.89649247	29.70389455	0.480297492	1.3950313	0.009509634	0.065893905	0.171193504	1.125989601	0.172979313	0.333402042
3797	Q9BTE3	Mini-chromosome maintenance complex-binding protein OS=Homo sapiens OX=9606 GN=MCMBP PE=1 SV=2	TRUE	1	9393700000	29.50532844	29.50844405	29.33546967	29.55239859	29.48576311	29.62718612	29.32413924	29.60505562	29.41299107	29.50848102	29.57544308	29.69660716	0.105368556	1.075769175	0.334672652	0.534046574	0.146115109	1.106585641	0.220507896	0.389009214
1335	P35659	Protein DEK OS=Homo sapiens OX=9606 GN=DEK PE=1 SV=1	TRUE	1	9383500000	29.62894472	29.82541095	29.64639048	29.81059322	29.58549498	29.17582142	29.75738083	29.87670648	29.61222217	28.92178201	28.91252764	29.06876824	-0.176278846	0.884982697	0.371659568	0.56898255	-0.781077196	0.581932128	0.000325556	0.007487788
1109	P21926	CD9 antigen OS=Homo sapiens OX=9606 GN=CD9 PE=1 SV=4	TRUE	1	9378000000	30.05153249	29.840266	29.82474788	28.04956098	29.65695713	29.60611556	29.46582661	29.46206735	29.36574241	29.52360843	29.2456156	29.37856733	-0.801304235	0.573830185	0.126794106	0.302904141	-0.048615005	0.966864078	0.637994861	0.760816886
144	O00148	ATP-dependent RNA helicase DDX39A OS=Homo sapiens OX=9606 GN=DDX39A PE=1 SV=2	TRUE	1	9369500000	29.57921613	29.47612944	29.45400441	29.53039195	29.5715692	29.8323148	29.04904348	29.35321617	29.32003301	29.56630975	29.61459162	29.70388493	0.14164199	1.103159953	0.27511182	0.475972408	0.387497885	1.308122713	0.013436935	0.06414235
4231	Q9NRL2	Bromodomain adjacent to zinc finger domain protein 1A OS=Homo sapiens OX=9606 GN=BAZ1A PE=1 SV=2	TRUE	1	9362800000	24.84999027	26.15375415	25.1197641	24.83230539	31.84411141	24.47062294	31.21439182	26.62410829	31.05786136	24.77954857	24.76364802	25.55370274	1.674510407	3.192110086	0.440302688	0.630604303	-4.599820715	0.041239747	0.012885942	0.062342449
1079	P20073	Annexin A7 OS=Homo sapiens OX=9606 GN=ANXA7 PE=1 SV=3	TRUE	1	9346400000	28.95439193	29.61085613	29.5374446	29.78569975	29.65136304	29.51271675	29.27654113	29.21607982	29.45867092	29.58090223	29.68331721	29.6032905	0.282362288	1.216184652	0.212593361	0.413219546	0.305406024	1.235766375	0.018442949	0.07786903
3335	Q92797	Symplekin OS=Homo sapiens OX=9606 GN=SYMPK PE=1 SV=2	TRUE	1	9345100000	29.45332675	29.62509437	29.69369544	29.40669146	29.56839493	29.57309277	29.36924749	29.34392967	29.29209051	29.67575621	29.46337107	29.55262633	-0.074645801	0.949575225	0.525482657	0.705162716	0.228828647	1.171883088	0.03882657	0.128062176
1703	P56545	C-terminal-binding protein 2 OS=Homo sapiens OX=9606 GN=CTBP2 PE=1 SV=1	TRUE	1	9333900000	29.62529509	29.67225151	29.83235691	29.64414962	29.93294308	29.69578866	29.00139221	28.88301136	28.96498795	29.48210721	29.64770048	29.47608134	0.047659282	1.033586607	0.709161422	0.835419806	0.585499174	1.500558094	0.000621913	0.010742366
1559	P50453	Serpin B9 OS=Homo sapiens OX=9606 GN=SERPINB9 PE=1 SV=1	TRUE	1	9309600000	29.49882452	29.69502377	29.68486208	29.81677596	29.30135458	29.4959629	29.50515288	29.49018059	29.62475483	29.2982525	29.24366963	29.29008858	-0.088205641	0.940692012	0.597871453	0.761753117	-0.262692525	0.833530835	0.014695603	0.067924136
1260	P30740	Leukocyte elastase inhibitor OS=Homo sapiens OX=9606 GN=SERPINB1 PE=1 SV=1	TRUE	1	9308600000	29.81963657	29.6099201	29.8046327	29.77440184	29.59482687	29.90410951	29.14600659	28.98690816	29.0329568	29.34998203	29.42429604	29.43511407	0.013049617	1.009086337	0.919592306	0.961966595	0.347840198	1.27265396	0.005433904	0.036462565
244	O14929	Histone acetyltransferase type B catalytic subunit OS=Homo sapiens OX=9606 GN=HAT1 PE=1 SV=1	TRUE	1	9299100000	29.25642838	29.6618969	29.66404275	28.95739728	28.87358824	29.47761051	29.67754211	29.53731331	29.8240513	29.52501656	29.50442057	29.53615547	-0.424590668	0.745050092	0.090787051	0.247049001	-0.157771378	0.896408741	0.153423903	0.308209344
1973	Q01970	1-phosphatidylinositol 4,5-bisphosphate phosphodiesterase beta-3 OS=Homo sapiens OX=9606 GN=PLCB3 PE=1 SV=2	TRUE	1	9298800000	29.77525066	29.61783337	29.72090346	29.58267156	29.53953802	29.45916173	29.71539976	29.53193097	29.53776438	29.00335908	29.48521479	29.01216638	-0.177538727	0.884210194	0.112201601	0.280427912	-0.428118286	0.743230553	0.036642947	0.122838125
1968	Q01780	Exosome component 10 OS=Homo sapiens OX=9606 GN=EXOSC10 PE=1 SV=2	TRUE	1	9297000000	29.56906529	29.53193618	29.56514846	29.3742679	29.28748237	29.33706011	29.42482889	29.47724571	29.43477403	29.65163443	29.54761264	29.67983654	-0.222446516	0.857110718	0.040406443	0.15364725	0.180744989	1.133469043	0.054448268	0.157698317
514	O75477	Erlin-1 OS=Homo sapiens OX=9606 GN=ERLIN1 PE=1 SV=1	TRUE	1	9296500000	29.45073618	29.38253632	29.65320911	29.28046505	29.41265027	29.36880607	29.69035104	29.5975663	29.65019962	29.48382656	29.40917649	29.50020701	-0.141520074	0.906563465	0.249440767	0.452118267	-0.181635638	0.881702809	0.049615683	0.147475502
2300	Q14764	Major vault protein OS=Homo sapiens OX=9606 GN=MVP PE=1 SV=4	TRUE	1	9275700000	29.8263889	29.63830655	29.6222735	29.54353813	29.60607188	29.56204523	28.74922018	28.93970921	29.21012403	29.53784679	29.38178904	29.9771485	-0.125104567	0.916937581	0.255368073	0.458012839	0.665910305	1.586569044	0.01670469	0.073689101
1216	P28482	Mitogen-activated protein kinase 1 OS=Homo sapiens OX=9606 GN=MAPK1 PE=1 SV=3	TRUE	1	9271700000	29.21203489	29.54142493	29.24531194	29.64978647	29.61048427	29.43755378	29.73713189	29.90674781	29.41506815	29.41784647	29.31380475	29.27929453	0.233017588	1.175290656	0.126941088	0.302904141	-0.349334034	0.784946355	0.051606425	0.151922815
2541	Q53GQ0	Very-long-chain 3-oxoacyl-CoA reductase OS=Homo sapiens OX=9606 GN=HSD17B12 PE=1 SV=2	TRUE	1	9256400000	29.24608959	29.41375685	29.20951222	29.54261323	29.64642422	29.71947299	29.77681536	29.69641202	29.75377938	29.25684096	29.22371306	29.24338139	0.346383929	1.27136998	0.017740055	0.09644202	-0.50102378	0.706605175	0.000444022	0.008936906
209	O14579	Coatomer subunit epsilon OS=Homo sapiens OX=9606 GN=COPE PE=1 SV=3	TRUE	1	9251800000	29.38292379	29.55170866	29.47636905	29.52812513	29.57768576	29.78144343	29.43461906	29.50765744	29.49278292	29.38422951	29.33924087	29.44393694	0.15875094	1.116320229	0.205789706	0.405364286	-0.089217365	0.940032561	0.267378589	0.436688845
2894	Q86U42	Polyadenylate-binding protein 2 OS=Homo sapiens OX=9606 GN=PABPN1 PE=1 SV=3	TRUE	1	9251500000	29.29303059	29.34691863	29.62566312	29.59800198	29.42731776	29.5247669	29.62964878	29.57029193	29.43259547	29.35030893	29.44529097	29.59021271	0.094824764	1.067935684	0.47803782	0.664948342	-0.082241193	0.944589109	0.446401886	0.609596315
425	O60502	Protein O-GlcNAcase OS=Homo sapiens OX=9606 GN=OGA PE=1 SV=2	TRUE	1	9225900000	29.37451115	29.61885956	29.63285114	29.5455238	29.51972917	29.50776958	29.32599189	29.274339	29.39826615	29.63999998	29.51747328	29.46037337	-0.017733103	0.987783584	0.874640198	0.940318308	0.20641653	1.153818684	0.05293309	0.154454016
389	O43818	U3 small nucleolar RNA-interacting protein 2 OS=Homo sapiens OX=9606 GN=RRP9 PE=1 SV=1	TRUE	1	9221400000	29.39945959	29.24298323	29.12135022	29.56674045	29.43327352	29.69325748	29.58716595	29.45538399	29.38798604	29.58129041	29.54865022	29.68241603	0.309826139	1.23955831	0.045961867	0.165955458	0.127273559	1.092227631	0.203132029	0.368326667
505	O75400	Pre-mRNA-processing factor 40 homolog A OS=Homo sapiens OX=9606 GN=PRPF40A PE=1 SV=2	TRUE	1	9218000000	29.35476259	29.41180627	29.44096669	29.48388265	29.72683228	29.63423455	29.43850219	29.40951518	29.50661793	29.44936486	29.39730099	29.57821113	0.212471309	1.158671267	0.085425408	0.237813688	0.023413893	1.016361684	0.787910295	0.864490352
2226	Q14011	Cold-inducible RNA-binding protein OS=Homo sapiens OX=9606 GN=CIRBP PE=1 SV=1	TRUE	1	9202600000	29.02369262	29.28528188	29.14001329	29.06015154	28.51099201	28.97015211	29.79614694	29.81620165	29.80798412	29.77456031	29.81272947	29.72214345	-0.302564044	0.810810095	0.135739765	0.314937715	-0.036966493	0.974702268	0.612919956	0.740356498
1743	P61011	Signal recognition particle 54 kDa protein OS=Homo sapiens OX=9606 GN=SRP54 PE=1 SV=1	TRUE	1	9193700000	29.34754229	29.30011448	29.61766521	29.35259097	29.3409267	29.21492758	29.37923433	29.55271292	29.50368119	29.66531167	29.6865777	29.65577642	-0.118958907	0.920851926	0.365900065	0.56445118	0.190679114	1.141300829	0.054262461	0.157266068
1391	P40937	Replication factor C subunit 5 OS=Homo sapiens OX=9606 GN=RFC5 PE=1 SV=1	TRUE	1	9175300000	29.49059413	29.4875569	29.28797436	29.42781909	29.38170753	29.59138884	29.50743858	29.55105082	29.41381113	29.46866066	29.53239009	29.58226674	0.044930025	1.031633141	0.70241082	0.83152004	0.037005656	1.025982168	0.655505849	0.775318922
1718	P58107	Epiplakin OS=Homo sapiens OX=9606 GN=EPPK1 PE=1 SV=3	TRUE	1	9165600000	29.42697051	29.58486732	29.51051257	29.54094364	29.29214149	29.50166641	29.34736813	29.38510922	29.33048841	29.72378265	29.34347149	29.61830215	-0.062532951	0.957581409	0.59218335	0.756958355	0.207530176	1.154709684	0.127593953	0.274390796
1498	P48739	Phosphatidylinositol transfer protein beta isoform OS=Homo sapiens OX=9606 GN=PITPNB PE=1 SV=2	TRUE	1	9164600000	29.604232	29.55609281	29.65850023	29.65179315	29.56875269	29.56630319	29.08022713	29.35052266	29.42586978	29.50754233	29.45988241	29.35262003	-0.010658667	0.992639199	0.907882415	0.954596847	0.154475064	1.113016564	0.23516779	0.40329213
4625	Q9UN86	Ras GTPase-activating protein-binding protein 2 OS=Homo sapiens OX=9606 GN=G3BP2 PE=1 SV=2	TRUE	1	9159200000	28.78364654	29.18142622	29.0212183	28.54830361	28.77021306	28.83683018	29.87736635	30.04066755	29.92915608	29.82541506	29.51025491	29.81561087	-0.276981401	0.825316048	0.106764575	0.272429357	-0.231969712	0.851471583	0.095430897	0.226820805
3743	Q9BQ70	Transcription factor 25 OS=Homo sapiens OX=9606 GN=TCF25 PE=1 SV=1	TRUE	1	9149900000	29.57050237	29.46052004	29.34700055	29.18177931	29.33035522	29.26802836	29.71940286	29.75893574	29.78736203	29.29321969	29.42234662	29.39125338	-0.199286685	0.870981098	0.105043354	0.269595966	-0.386293644	0.765092643	0.00249527	0.022834376
4015	Q9H2U2	Inorganic pyrophosphatase 2, mitochondrial OS=Homo sapiens OX=9606 GN=PPA2 PE=1 SV=2	TRUE	1	9144200000	29.21872469	29.23226687	29.55823379	29.37288638	29.12830173	29.59154691	29.57488011	29.35006348	29.45108504	29.52490861	29.62217161	29.79211328	0.027836557	1.01948218	0.872332056	0.939238553	0.187721628	1.13896359	0.134354813	0.284095432
379	O43747	AP-1 complex subunit gamma-1 OS=Homo sapiens OX=9606 GN=AP1G1 PE=1 SV=5	TRUE	1	9137800000	29.63589849	29.72819555	29.8123038	29.34259101	29.46355997	29.70965937	29.33418014	29.47551825	29.39795723	29.11874636	29.55141235	29.09787216	-0.220195831	0.858448903	0.138681129	0.318702884	-0.146541585	0.903413524	0.351962002	0.521816122
352	O43488	Aflatoxin B1 aldehyde reductase member 2 OS=Homo sapiens OX=9606 GN=AKR7A2 PE=1 SV=3	TRUE	1	9133400000	29.58270322	29.51295199	29.54846776	29.81443327	29.50449836	29.66622073	29.57883044	29.4394782	29.58906324	29.17648273	29.19789567	29.05371314	0.113676464	1.081981974	0.348629469	0.548437399	-0.393093446	0.761495045	0.00432295	0.031460254
1317	P35249	Replication factor C subunit 4 OS=Homo sapiens OX=9606 GN=RFC4 PE=1 SV=2	TRUE	1	9114200000	29.15337012	29.03831732	29.17701341	29.5133602	29.72703378	29.21113654	29.66303211	29.60130232	29.58715438	29.60769459	29.27826181	29.74885546	0.360943224	1.284265267	0.057555474	0.187694796	-0.072225648	0.951169495	0.614506328	0.740956467
870	P09525	Annexin A4 OS=Homo sapiens OX=9606 GN=ANXA4 PE=1 SV=4	TRUE	1	9097100000	29.73515546	29.86106856	29.82925311	29.27168565	29.6190796	29.3723469	29.6330879	29.37936407	29.4559123	28.96378867	29.28459366	29.07519424	-0.387454997	0.764477	0.020294274	0.104106332	-0.381595897	0.767588021	0.020953051	0.084539469
2189	Q13561	Dynactin subunit 2 OS=Homo sapiens OX=9606 GN=DCTN2 PE=1 SV=4	TRUE	1	9088900000	29.42447839	29.41802584	29.48998384	29.59466281	29.43587445	29.45339376	29.35788493	29.36782457	29.40336578	29.60937762	29.51153026	29.51400914	0.050480984	1.035610131	0.609246808	0.76972801	0.168613913	1.12397809	0.059252764	0.167221874
4075	Q9H7B2	Ribosome production factor 2 homolog OS=Homo sapiens OX=9606 GN=RPF2 PE=1 SV=2	TRUE	1	9086200000	29.27840795	29.35767043	29.21330906	29.44822633	29.58394828	29.58547814	29.4899297	29.40633142	29.31162025	29.74219346	29.51480477	29.53022662	0.256088437	1.194236391	0.038709563	0.150287114	0.193114497	1.143229062	0.103769212	0.239823419
570	O76003	Glutaredoxin-3 OS=Homo sapiens OX=9606 GN=GLRX3 PE=1 SV=2	TRUE	1	9071700000	29.51244547	29.70845497	29.60759559	29.39954464	29.54879235	29.54594706	29.2369997	29.35451889	29.3229916	29.49499686	29.49206897	29.35056426	-0.111403992	0.92568677	0.320356398	0.520505884	0.141039964	1.102699708	0.139541767	0.290217185
1073	P19623	Spermidine synthase OS=Homo sapiens OX=9606 GN=SRM PE=1 SV=1	TRUE	1	9049600000	29.40425716	29.60142435	29.43876434	29.53964686	29.54801889	29.41098322	29.42819979	29.22202456	29.55503862	29.4766608	29.33886951	29.52070465	0.018067702	1.012602325	0.866260268	0.936518238	0.043657329	1.030723471	0.716134615	0.8159192
2928	Q86X55	Histone-arginine methyltransferase CARM1 OS=Homo sapiens OX=9606 GN=CARM1 PE=1 SV=3	TRUE	1	9043800000	29.35220123	29.54387002	29.45785046	29.52918827	29.54201716	29.59679241	29.41422418	29.50800078	29.38858649	29.47426272	29.276344	29.4179374	0.10469204	1.075264838	0.3145695	0.513738503	-0.047422446	0.967663637	0.608166049	0.735993859
1583	P51398	28S ribosomal protein S29, mitochondrial OS=Homo sapiens OX=9606 GN=DAP3 PE=1 SV=1	TRUE	1	9030000000	29.46525634	29.23799687	29.43285134	29.30686099	29.05741837	29.16036495	29.79658573	29.55225941	29.66128302	29.47367746	29.47084092	29.57618743	-0.203820085	0.868248498	0.134172359	0.312713683	-0.16314078	0.8930787	0.132725513	0.28265763
3276	Q8WXF1	Paraspeckle component 1 OS=Homo sapiens OX=9606 GN=PSPC1 PE=1 SV=1	TRUE	1	9015400000	29.41708245	29.44340841	29.30272788	29.17772259	29.30952038	29.0969414	29.78264756	29.57695339	29.69465292	29.4835788	29.44296244	29.47374556	-0.193011454	0.87477782	0.111155634	0.278725843	-0.217989026	0.859763026	0.041340074	0.133989191
3479	Q96EP5	DAZ-associated protein 1 OS=Homo sapiens OX=9606 GN=DAZAP1 PE=1 SV=1	TRUE	1	9002200000	29.06575207	29.67698106	29.15101888	29.82892409	29.59807623	29.22966482	29.55906563	29.54699396	29.02443988	29.58450986	29.6970869	29.20789603	0.254304381	1.192760495	0.312323574	0.511697594	0.119664442	1.086482127	0.580371476	0.717911337
2199	Q13618	Cullin-3 OS=Homo sapiens OX=9606 GN=CUL3 PE=1 SV=2	TRUE	1	8997400000	29.23485068	29.37856649	29.24106995	29.23208513	30.42550944	29.30198107	29.3667806	29.34930851	29.46208731	29.267876	29.37034975	29.50047503	0.368362839	1.290887109	0.313191988	0.512520677	-0.013158549	0.990920657	0.890362751	0.934642678
4569	Q9UK76	Jupiter microtubule associated homolog 1 OS=Homo sapiens OX=9606 GN=JPT1 PE=1 SV=3	TRUE	1	8983000000	29.44194594	29.91892362	29.4516629	29.6120082	29.92350845	30.03750944	29.04369235	29.07836801	29.36006939	29.01435017	29.27880622	28.9557679	0.253497878	1.192093899	0.225073096	0.425598413	-0.077735152	0.947544003	0.587961543	0.722231019
2280	Q14573	Inositol 1,4,5-trisphosphate receptor type 3 OS=Homo sapiens OX=9606 GN=ITPR3 PE=1 SV=2	TRUE	1	8981800000	29.75084066	29.50131814	29.86683368	29.011514	28.75150475	29.01088697	29.84449827	29.76173877	29.79080746	29.14787224	29.09805804	29.20977206	-0.781695589	0.581682744	0.001614413	0.022563349	-0.647114054	0.638556396	0.000164965	0.005141408
1558	P50416	Carnitine O-palmitoyltransferase 1, liver isoform OS=Homo sapiens OX=9606 GN=CPT1A PE=1 SV=2	TRUE	1	8977500000	29.31945638	29.21861983	29.32470797	29.22138674	29.32174156	29.27071892	29.42220953	29.46528598	29.25690117	29.74982189	29.80913324	29.70940311	-0.01631232	0.988756843	0.86175615	0.933885697	0.374653856	1.296528442	0.006020396	0.038361072
3653	Q96T76	MMS19 nucleotide excision repair protein homolog OS=Homo sapiens OX=9606 GN=MMS19 PE=1 SV=2	TRUE	1	8974700000	29.31586983	29.5430842	29.53473824	29.47746161	29.43448565	29.53688052	29.9210625	28.97208661	30.02484762	29.21526948	28.96691601	28.95378063	0.0183785	1.012820492	0.867178344	0.937200373	-0.594010205	0.662498822	0.09597564	0.227190509
2164	Q13428	Treacle protein OS=Homo sapiens OX=9606 GN=TCOF1 PE=1 SV=3	TRUE	1	8948400000	29.4974052	29.26945919	29.42861434	29.4244626	29.69991881	29.46113538	29.51529136	29.4896238	29.30207045	29.43168118	29.4473824	29.40470486	0.130012689	1.094303326	0.329403968	0.530364999	-0.00773906	0.994650055	0.932154204	0.9612072
2197	Q13616	Cullin-1 OS=Homo sapiens OX=9606 GN=CUL1 PE=1 SV=2	TRUE	1	8948000000	29.2034459	29.29487857	29.36729645	29.26383172	29.23053628	29.35571892	29.25261642	29.0973633	30.19180477	29.74547925	29.3260086	29.4566406	-0.005178	0.996417317	0.958638639	0.984049506	-0.004552012	0.996849758	0.988882287	0.994431311
515	O75489	NADH dehydrogenase [ubiquinone] iron-sulfur protein 3, mitochondrial OS=Homo sapiens OX=9606 GN=NDUFS3 PE=1 SV=1	TRUE	1	8936100000	29.6256114	29.94676656	29.71734762	29.37544204	29.38807719	29.3783715	29.37722685	29.29947939	29.35413667	29.2303797	29.17005002	29.31377151	-0.382611619	0.767047795	0.015947918	0.090442316	-0.105547231	0.929452324	0.220091737	0.389009214
3914	Q9BZE1	39S ribosomal protein L37, mitochondrial OS=Homo sapiens OX=9606 GN=MRPL37 PE=1 SV=2	TRUE	1	8930800000	29.15004686	29.28460899	30.02758916	28.84799168	28.85929612	29.79193789	29.39186933	29.42620336	29.95889783	29.80814077	28.93445846	28.88667374	-0.321006437	0.800511239	0.400888717	0.59360423	-0.38256585	0.76707213	0.255506437	0.423986078
1352	P36871	Phosphoglucomutase-1 OS=Homo sapiens OX=9606 GN=PGM1 PE=1 SV=3	TRUE	1	8930000000	30.090286	29.84005758	29.86037682	29.7999329	29.6911403	29.75802183	29.01837986	28.92329107	28.92189285	28.98409509	29.10493816	28.93761023	-0.180541791	0.882371568	0.148751214	0.333089231	0.054359899	1.03839828	0.533872701	0.682270824
2253	Q14203	Dynactin subunit 1 OS=Homo sapiens OX=9606 GN=DCTN1 PE=1 SV=3	TRUE	1	8920300000	29.47060323	29.3063257	29.12578961	29.35319118	29.34585878	29.43577614	29.4623372	29.4993331	29.37808836	29.43506851	29.50605737	29.79409195	0.077369189	1.055092283	0.538822893	0.714662127	0.131819722	1.095674843	0.305354506	0.475155474
2442	Q16401	26S proteasome non-ATPase regulatory subunit 5 OS=Homo sapiens OX=9606 GN=PSMD5 PE=1 SV=3	TRUE	1	8905300000	29.38738744	29.53744627	29.48469085	29.59733977	29.54990123	29.50860051	28.84254939	28.99184201	29.07204223	29.5388396	29.59418155	29.84760268	0.082105651	1.058561913	0.406389042	0.598728065	0.691396731	1.614846159	0.00132236	0.015711243
1262	P30837	Aldehyde dehydrogenase X, mitochondrial OS=Homo sapiens OX=9606 GN=ALDH1B1 PE=1 SV=3	TRUE	1	8903900000	29.75232862	29.32189529	29.38063034	29.17336406	29.07633841	29.3995386	29.6060441	29.5995878	29.54741176	29.37886881	29.45899321	29.4194661	-0.268537724	0.830160547	0.145213126	0.327666522	-0.165238513	0.891781074	0.05844433	0.165374384
1519	P49458	Signal recognition particle 9 kDa protein OS=Homo sapiens OX=9606 GN=SRP9 PE=1 SV=2	TRUE	1	8903300000	29.22371232	29.94328043	29.44361614	29.79018526	29.63898254	29.41405057	29.49471238	29.46200269	29.14521581	28.55944577	29.48262999	29.35334402	0.077536492	1.055214645	0.730873537	0.850030955	-0.235503701	0.849388393	0.415552551	0.583447024
2459	Q16630	Cleavage and polyadenylation specificity factor subunit 6 OS=Homo sapiens OX=9606 GN=CPSF6 PE=1 SV=2	TRUE	1	8903000000	29.7015133	29.52696995	29.58725482	29.2578919	29.50055109	29.08834242	29.41333275	29.30288866	29.28085421	29.47900265	29.49213165	29.55112334	-0.322984221	0.799414574	0.055672455	0.183446767	0.175060678	1.129011889	0.063738238	0.175955175
4813	Q9Y5K5	Ubiquitin carboxyl-terminal hydrolase isozyme L5 OS=Homo sapiens OX=9606 GN=UCHL5 PE=1 SV=3	TRUE	1	8871600000	29.12377243	29.4539971	29.27272413	29.52502124	29.674032	29.61135981	29.33434968	29.32326676	29.31752926	29.40666691	29.38493002	29.63795999	0.319973129	1.248307298	0.037544764	0.147205569	0.151470402	1.110700927	0.162672401	0.321532167
1464	P46783	40S ribosomal protein S10 OS=Homo sapiens OX=9606 GN=RPS10 PE=1 SV=1	TRUE	1	8857500000	29.50416003	29.07134673	29.2589874	29.78440456	29.56303439	29.02611053	29.61244613	29.56447843	29.4579513	29.32546538	29.49688682	29.39454872	0.179685103	1.132636638	0.463411054	0.65121615	-0.139324977	0.907943874	0.161435378	0.319821999
1254	P30520	Adenylosuccinate synthetase isozyme 2 OS=Homo sapiens OX=9606 GN=ADSS PE=1 SV=3	TRUE	1	8834100000	28.90729859	29.09971937	28.93720523	29.38606066	30.21079773	30.03866181	29.08015389	29.2125114	30.25848436	29.19337646	28.92243549	28.90625457	0.897099004	1.862317436	0.008431422	0.061279889	-0.509694373	0.702371216	0.175780376	0.337363408
3387	Q969V3	Nicalin OS=Homo sapiens OX=9606 GN=NCLN PE=1 SV=2	TRUE	1	8827500000	29.34029859	29.40087876	29.11117521	28.96691729	29.50263063	29.42692053	29.49068092	29.54448997	29.29170646	29.74709424	29.64202644	29.38842168	0.014705301	1.010245063	0.936575445	0.971815279	0.15022167	1.109739971	0.288422398	0.457730897
968	P13984	General transcription factor IIF subunit 2 OS=Homo sapiens OX=9606 GN=GTF2F2 PE=1 SV=2	TRUE	1	8814900000	29.65481865	29.42507652	29.53938004	29.20776788	29.31665118	29.34565334	29.52946301	29.46967653	29.47334002	29.25957047	29.41779277	29.41290188	-0.249734271	0.841051314	0.055140182	0.182919037	-0.127404814	0.915476772	0.166222406	0.326002083
4644	Q9UNZ2	NSFL1 cofactor p47 OS=Homo sapiens OX=9606 GN=NSFL1C PE=1 SV=2	TRUE	1	8805800000	29.14851687	29.11041808	28.94461747	29.77027703	29.85967793	29.67165629	29.3982466	29.0764096	28.92472242	29.60290724	29.70878289	29.49797295	0.699352946	1.62377636	0.000689811	0.013962717	0.470094821	1.385200508	0.018512312	0.07790749
4807	Q9Y5A9	YTH domain-containing family protein 2 OS=Homo sapiens OX=9606 GN=YTHDF2 PE=1 SV=2	TRUE	1	8796900000	29.4447023	29.24777332	29.23915677	29.52921757	29.62272685	29.38505023	29.43065047	29.53813116	29.38380718	29.39690942	29.43962522	29.40301976	0.20178742	1.150122412	0.129277387	0.305815073	-0.03767813	0.974221596	0.641123824	0.762997667
4762	Q9Y3E5	Peptidyl-tRNA hydrolase 2, mitochondrial OS=Homo sapiens OX=9606 GN=PTRH2 PE=1 SV=1	TRUE	1	8793900000	29.66164565	29.32229785	29.57184439	29.29387166	29.57581468	29.44884162	29.2191943	29.32369478	29.3165542	29.31992819	29.45709781	29.55115831	-0.07908664	0.946656779	0.581036707	0.748114502	0.156247012	1.114384435	0.139148658	0.289786494
2114	Q13045	Protein flightless-1 homolog OS=Homo sapiens OX=9606 GN=FLII PE=1 SV=2	TRUE	1	8765500000	28.95434778	29.28370314	29.45398241	29.58369997	29.40669163	29.72729253	29.43852314	29.50409018	29.57913087	29.19933576	29.32392023	29.35100254	0.341883597	1.267410257	0.086015217	0.238647216	-0.215828554	0.861051508	0.043736618	0.138215426
186	O00505	Importin subunit alpha-4 OS=Homo sapiens OX=9606 GN=KPNA3 PE=1 SV=2	TRUE	1	8763900000	29.44336395	29.21680143	29.52110304	29.60328672	29.5093838	29.68414433	29.3911738	29.43849913	29.40870735	29.22599395	29.17795851	29.355949	0.205182145	1.152831887	0.136856046	0.31635619	-0.159492938	0.8953397	0.095978878	0.227190509
1841	Q59GN2	Putative 60S ribosomal protein L39-like 5 OS=Homo sapiens OX=9606 GN=RPL39P5 PE=5 SV=2	TRUE	2	8762000000	27.6376114	30.27103415	29.75767627	27.17263999	27.66925449	29.9841317	29.43268493	29.3602498	29.31885696	29.61895182	29.41944548	29.60530099	-0.946765216	0.51879439	0.375304016	0.57232746	0.177302201	1.130767404	0.097101028	0.228588681
1506	P49257	Protein ERGIC-53 OS=Homo sapiens OX=9606 GN=LMAN1 PE=1 SV=2	TRUE	1	8757000000	29.55568325	29.52102671	29.6798575	29.47124373	29.39595182	29.3118123	29.38183349	29.38064238	29.45821167	29.35432979	29.31634453	29.14926514	-0.192519868	0.875075944	0.100020746	0.262107937	-0.133582697	0.911564915	0.177572857	0.339440382
3933	Q9C0C9	(E3-independent) E2 ubiquitin-conjugating enzyme OS=Homo sapiens OX=9606 GN=UBE2O PE=1 SV=3	TRUE	1	8721200000	29.38721251	29.38948819	29.51965287	29.32862192	29.42077002	29.21590486	29.52200244	29.4002904	29.57605642	29.3602502	29.37900039	29.34489294	-0.110352255	0.92636185	0.321543274	0.521809365	-0.138068581	0.908734917	0.134029286	0.283970423
2475	Q16795	NADH dehydrogenase [ubiquinone] 1 alpha subcomplex subunit 9, mitochondrial OS=Homo sapiens OX=9606 GN=NDUFA9 PE=1 SV=2	TRUE	1	8720300000	29.88646778	29.92505997	29.89584878	28.75274988	28.98021895	28.98266743	29.60419387	29.50800655	29.66985751	29.01526821	28.82068991	29.11029449	-0.997246757	0.500955112	8.81243E-05	0.004960313	-0.611935106	0.654318467	0.001356901	0.016035849
2180	Q13509	Tubulin beta-3 chain OS=Homo sapiens OX=9606 GN=TUBB3 PE=1 SV=2	TRUE	2	8716900000	29.31115777	29.61301476	29.73759245	29.18967766	29.11584996	29.24335902	29.66858414	29.721181	29.86064793	29.05863518	28.89346577	28.97828064	-0.370959446	0.773268074	0.035945802	0.14381821	-0.773343824	0.585059872	0.000192139	0.005546229
1542	P49821	NADH dehydrogenase [ubiquinone] flavoprotein 1, mitochondrial OS=Homo sapiens OX=9606 GN=NDUFV1 PE=1 SV=4	TRUE	1	8711800000	29.91949609	29.89732337	29.76508776	28.88385262	29.02108381	29.11489974	29.71436241	29.71603642	29.76780291	28.62516129	28.8156213	28.80889754	-0.854023685	0.553239594	0.000237954	0.007760584	-0.982840535	0.505982525	3.77447E-05	0.002348153
1626	P52788	Spermine synthase OS=Homo sapiens OX=9606 GN=SMS PE=1 SV=2	TRUE	1	8693100000	29.62659128	29.66373085	29.61035251	29.80770117	29.95619966	29.58714378	29.00353517	28.63373912	29.11305935	29.21982162	29.21657521	29.16443222	0.150123322	1.109664323	0.263852816	0.466109725	0.283498472	1.217142826	0.090527814	0.219564344
129	H7BZ11	RPL36A-HNRNPH2 readthrough OS=Homo sapiens OX=9606 GN=RPL36A-HNRNPH2 PE=3 SV=2	TRUE	3	8692400000	29.46466833	29.36550819	29.43768181	29.17270503	29.12654215	29.18361063	29.39648621	29.37870314	29.43621957	29.52851551	29.58616695	29.57703495	-0.261666844	0.834123643	0.024024005	0.115016828	0.160102828	1.117366776	0.060598892	0.170350218
382	O43765	Small glutamine-rich tetratricopeptide repeat-containing protein alpha OS=Homo sapiens OX=9606 GN=SGTA PE=1 SV=1	TRUE	1	8666900000	29.38949551	29.41738284	29.32775714	29.44032653	29.1586513	29.31860664	29.48550242	29.59944579	29.49524274	29.30935935	29.36150266	29.3913396	-0.072350335	0.951087292	0.529317296	0.708179467	-0.172663114	0.887203453	0.063190261	0.175282775
1848	P62942	Peptidyl-prolyl cis-trans isomerase FKBP1A OS=Homo sapiens OX=9606 GN=FKBP1A PE=1 SV=2	TRUE	1	8662400000	29.93610426	29.67907546	29.81530511	29.6654159	29.42065056	29.25491088	29.13398891	29.31208696	29.95199246	28.71295268	29.0969742	28.21770035	-0.363169162	0.77745487	0.044649308	0.163012151	-0.790147033	0.578285153	0.043927472	0.138411762
36	A5YKK6	CCR4-NOT transcription complex subunit 1 OS=Homo sapiens OX=9606 GN=CNOT1 PE=1 SV=2	TRUE	1	8658900000	29.35237953	29.35903891	28.90239569	29.24966672	29.25997014	29.41315234	29.6021045	29.56041963	29.44900438	29.36029403	29.42879727	29.59306971	0.10299169	1.073998285	0.534229835	0.711095042	-0.076455833	0.948384617	0.455377441	0.617263906
3104	Q8NBJ5	Procollagen galactosyltransferase 1 OS=Homo sapiens OX=9606 GN=COLGALT1 PE=1 SV=1	TRUE	1	8646000000	29.62974305	29.52495033	29.42989929	29.16922544	29.22368342	29.41513362	29.40494633	29.3562289	29.59411654	29.30001636	29.21351872	29.39720316	-0.258850062	0.835753814	0.063334429	0.199389851	-0.148184505	0.902385315	0.191242002	0.355775032
1294	P33316	Deoxyuridine 5-triphosphate nucleotidohydrolase, mitochondrial OS=Homo sapiens OX=9606 GN=DUT PE=1 SV=4	TRUE	1	8644400000	28.81050944	29.36296667	28.92499355	29.19126376	28.90413891	28.91881295	29.68037555	29.75400444	29.60898447	29.58282079	29.61409624	29.59529756	-0.028084683	0.980721436	0.880918882	0.943333582	-0.083716625	0.94362358	0.306833309	0.476250474
1701	P56385	ATP synthase subunit e, mitochondrial OS=Homo sapiens OX=9606 GN=ATP5ME PE=1 SV=2	TRUE	1	8627800000	29.1231463	29.18758547	28.92609781	29.45506517	29.71820263	29.52855361	29.44782868	29.43646496	28.45509448	29.50144477	29.72270277	29.70441019	0.488330609	1.402820685	0.007898099	0.058792188	0.529723203	1.443652188	0.120907728	0.265047981
27	A0MZ66	Shootin-1 OS=Homo sapiens OX=9606 GN=SHTN1 PE=1 SV=4	TRUE	1	8617300000	29.09222563	29.03228029	29.19598203	29.30991397	29.40436979	29.24554272	29.61096929	29.57040868	29.69723276	29.43120726	29.46625481	29.37075835	0.213112844	1.159186617	0.074965369	0.220564916	-0.203463437	0.868463164	0.039105344	0.128685603
4222	Q9NR56	Muscleblind-like protein 1 OS=Homo sapiens OX=9606 GN=MBNL1 PE=1 SV=2	TRUE	1	8608000000	29.25930669	29.70748882	29.35711746	29.11657668	29.42145436	29.42593407	29.49814223	29.21024151	29.18687683	29.44237844	29.51458039	29.36765767	-0.119982622	0.920198735	0.490824487	0.675999844	0.143118641	1.104289656	0.252362323	0.420986213
1692	P55809	Succinyl-CoA:3-ketoacid coenzyme A transferase 1, mitochondrial OS=Homo sapiens OX=9606 GN=OXCT1 PE=1 SV=1	TRUE	1	8607900000	29.04772751	29.09266728	29.63973472	29.3475884	29.54769504	29.51903558	29.69619832	29.5440101	29.52395111	29.57101382	28.90281966	28.86928246	0.211396501	1.157808378	0.298609391	0.498774792	-0.473681197	0.720124773	0.065652572	0.179004271
1562	P50552	Vasodilator-stimulated phosphoprotein OS=Homo sapiens OX=9606 GN=VASP PE=1 SV=3	TRUE	1	8604700000	29.52689499	29.51308255	29.42922612	29.46762792	29.45012063	29.52805132	29.19064091	29.41429327	29.2077025	29.31154849	29.44113247	29.23636519	-0.007801259	0.994607173	0.931957076	0.968980674	0.058803157	1.041601302	0.587082701	0.721646955
41	A6NHR9	Structural maintenance of chromosomes flexible hinge domain-containing protein 1 OS=Homo sapiens OX=9606 GN=SMCHD1 PE=1 SV=2	TRUE	1	8600500000	29.30590981	29.2651584	29.35776198	29.20364923	29.32277226	29.34557395	29.40806155	29.35361555	29.55919602	29.34805382	29.45752332	29.59514175	-0.018944918	0.986954227	0.84385864	0.922675666	0.026615259	1.018619513	0.804663593	0.876610464
1588	P51571	Translocon-associated protein subunit delta OS=Homo sapiens OX=9606 GN=SSR4 PE=1 SV=1	TRUE	1	8578200000	29.23424522	29.35474508	29.34374978	28.97482011	29.23876779	29.48717315	29.29865822	28.8810148	29.46752299	29.70079005	29.54123566	29.67557873	-0.077326348	0.947812539	0.627070826	0.78133594	0.423469478	1.341148953	0.045508285	0.140571888
891	P10155	60 kDa SS-A/Ro ribonucleoprotein OS=Homo sapiens OX=9606 GN=TROVE2 PE=1 SV=2	TRUE	1	8567100000	29.29684406	29.15673975	29.16909858	29.59081141	29.57029204	29.16551739	29.20234563	29.47580831	29.26891626	29.45216903	29.61951148	29.52159535	0.23464615	1.176618113	0.160213358	0.34794751	0.215401891	1.161027296	0.085463631	0.211296821
1125	P22570	NADPH:adrenodoxin oxidoreductase, mitochondrial OS=Homo sapiens OX=9606 GN=FDXR PE=1 SV=3	TRUE	1	8561600000	29.30263444	29.54369218	29.30560083	28.92982534	29.28341409	28.84330038	29.75396253	29.68931554	29.64730766	28.92741311	29.37332677	29.4998178	-0.365129214	0.776399334	0.056184983	0.184691277	-0.430009346	0.742256977	0.039994187	0.130909436
3654	Q96T88	E3 ubiquitin-protein ligase UHRF1 OS=Homo sapiens OX=9606 GN=UHRF1 PE=1 SV=1	TRUE	1	8542700000	29.05261887	29.02565283	29.0440447	28.72847662	28.97607662	28.88291286	30.01243421	29.88542592	30.01505741	29.29568796	29.17248124	29.32881546	-0.178283433	0.883753891	0.130729951	0.307095689	-0.705310962	0.61331028	0.000218728	0.006030432
1066	P19367	Hexokinase-1 OS=Homo sapiens OX=9606 GN=HK1 PE=1 SV=3	TRUE	1	8542500000	29.96126633	29.97946965	29.86156941	29.67676339	29.59059817	29.69001594	28.93733492	28.66302026	28.79316763	28.98094749	28.9648363	28.85571653	-0.281642628	0.822653824	0.021931002	0.108420859	0.135992506	1.09884851	0.22125348	0.389844824
1820	P62633	Cellular nucleic acid-binding protein OS=Homo sapiens OX=9606 GN=CNBP PE=1 SV=1	TRUE	1	8540100000	29.16197786	29.60826624	29.12287035	29.20493601	29.06016445	29.32817516	29.43334645	29.56917938	29.61603978	29.37402947	29.43891587	29.33991507	-0.099946275	0.933067737	0.569420843	0.738555429	-0.155235068	0.897986046	0.115426323	0.257249094
2784	Q6ZMU5	Tripartite motif-containing protein 72 OS=Homo sapiens OX=9606 GN=TRIM72 PE=1 SV=2	TRUE	1	8539800000	29.55882543	29.4139522	29.62735345	29.58425146	29.44590377	29.4713542	28.99713058	29.04405808	29.1924731	29.40405196	29.42104443	29.34660468	-0.032873882	0.977471211	0.760750153	0.867301284	0.312679773	1.242012569	0.010967804	0.056024379
3546	Q96I24	Far upstream element-binding protein 3 OS=Homo sapiens OX=9606 GN=FUBP3 PE=1 SV=2	TRUE	1	8535300000	29.65821758	29.2715663	29.43537578	29.55820551	29.0054445	29.17829771	29.45389455	29.51698091	29.32781383	29.28436673	29.48088017	29.27982363	-0.207737313	0.865894214	0.302239194	0.501763788	-0.084539586	0.943085459	0.422162486	0.588373575
1680	P55145	Mesencephalic astrocyte-derived neurotrophic factor OS=Homo sapiens OX=9606 GN=MANF PE=1 SV=3	TRUE	1	8527500000	29.49224908	29.32692895	29.58450007	29.33967629	29.4984879	29.30946154	29.19706494	29.41090205	29.24683868	29.17331965	29.41369967	29.5182258	-0.085350792	0.942555325	0.482002337	0.667964875	0.083479819	1.059570674	0.516676243	0.668539266
4712	Q9Y2T3	Guanine deaminase OS=Homo sapiens OX=9606 GN=GDA PE=1 SV=1	TRUE	1	8525600000	29.6552934	29.75643764	29.74637481	29.90064713	29.89617194	29.85692515	28.80154494	28.57920917	28.73318784	29.03153379	29.05611173	28.90648356	0.165212787	1.121331454	0.106288884	0.271561482	0.293395707	1.225521425	0.022194528	0.087737742
2025	Q06124	Tyrosine-protein phosphatase non-receptor type 11 OS=Homo sapiens OX=9606 GN=PTPN11 PE=1 SV=2	TRUE	1	8512400000	29.3891962	29.63216884	29.54240169	29.20563115	29.1230573	29.75503497	29.6636874	29.35090742	29.24583857	28.95027826	29.58008335	28.77910765	-0.160014438	0.895016114	0.439744802	0.630409028	-0.316988041	0.802744043	0.236425502	0.404642295
3507	Q96G03	Phosphoglucomutase-2 OS=Homo sapiens OX=9606 GN=PGM2 PE=1 SV=4	TRUE	1	8466800000	29.48937106	29.57255904	29.20522079	29.40442822	29.4196998	29.48817601	28.95474483	28.95734195	29.13497775	29.83669082	29.50435636	29.17912613	0.015051042	1.010487196	0.908199784	0.954596847	0.491036259	1.405454023	0.036076336	0.121697507
2702	Q6NXG1	Epithelial splicing regulatory protein 1 OS=Homo sapiens OX=9606 GN=ESRP1 PE=1 SV=2	TRUE	1	8458800000	29.33148887	28.76763206	30.92702697	29.01637409	28.87612878	29.34203197	28.90220244	28.8746718	29.10825477	29.32430465	29.11612939	29.14243271	-0.59720435	0.661033664	0.324740207	0.525130858	0.232579248	1.174933617	0.072337501	0.189218796
4796	Q9Y4W6	AFG3-like protein 2 OS=Homo sapiens OX=9606 GN=AFG3L2 PE=1 SV=2	TRUE	1	8458500000	29.45529659	29.27379234	29.46165167	29.19087022	29.26060926	29.33537269	29.29345069	29.4537705	29.33357978	29.44595072	29.28394492	29.49291201	-0.134629475	0.910903749	0.237424697	0.439449586	0.047335558	1.033354709	0.631592003	0.755626482
2872	Q7Z6Z7	E3 ubiquitin-protein ligase HUWE1 OS=Homo sapiens OX=9606 GN=HUWE1 PE=1 SV=3	TRUE	1	8419000000	29.61399812	29.60666103	29.77462128	29.05551585	29.03593433	29.29431545	29.21119305	29.26023	29.21964061	29.41714673	29.28277265	29.30633362	-0.536504934	0.689439119	0.00392694	0.037525103	0.105063112	1.07554144	0.214016385	0.382622807
914	P11172	Uridine 5-monophosphate synthase OS=Homo sapiens OX=9606 GN=UMPS PE=1 SV=1	TRUE	1	8414300000	29.12000713	29.23464243	28.99275185	29.35997895	29.48870664	29.19923187	29.35466988	29.3278028	29.54069062	29.49309312	29.50051452	29.470682	0.233505351	1.17568808	0.105330874	0.270165144	0.080375446	1.057293154	0.390761717	0.557953142
568	O75964	ATP synthase subunit g, mitochondrial OS=Homo sapiens OX=9606 GN=ATP5L PE=1 SV=3	TRUE	1	8377200000	29.43157511	29.47766269	29.29878734	29.2936622	29.36646521	29.12604467	29.37396004	29.30414666	29.25129739	29.40152179	29.46648191	29.36350834	-0.140617688	0.907130686	0.250038615	0.452403642	0.100702647	1.072295584	0.236690321	0.404777376
3746	Q9BQA1	Methylosome protein 50 OS=Homo sapiens OX=9606 GN=WDR77 PE=1 SV=1	TRUE	1	8372700000	29.26951893	29.45381872	29.54598053	29.47193354	29.50858726	29.51529638	29.02060407	29.03926154	29.35014992	29.31547037	29.26257977	29.37317423	0.075499665	1.053725922	0.505296529	0.690473135	0.180402949	1.133200347	0.168390418	0.328490919
2201	Q13620	Cullin-4B OS=Homo sapiens OX=9606 GN=CUL4B PE=1 SV=4	TRUE	1	8371600000	29.32934412	29.42208893	29.38864943	29.03616094	29.11314161	28.89137082	29.74240908	29.53132749	29.62189067	29.33027071	29.306958	29.12121008	-0.366469707	0.775678271	0.011297583	0.07439386	-0.379062816	0.768936935	0.010104996	0.052680713
2096	Q12907	Vesicular integral-membrane protein VIP36 OS=Homo sapiens OX=9606 GN=LMAN2 PE=1 SV=1	TRUE	1	8371400000	28.55486549	29.52016819	28.5507007	27.98586355	28.00642905	28.90274803	29.45145519	29.36447573	29.53909772	29.85373275	30.01578978	29.96521754	-0.576897918	0.67040373	0.177535557	0.371243563	0.493237148	1.407599735	0.00163469	0.017981593
1862	P63208	S-phase kinase-associated protein 1 OS=Homo sapiens OX=9606 GN=SKP1 PE=1 SV=2	TRUE	1	8355800000	29.58745893	29.52612629	29.35024295	29.61685879	29.22764836	29.5373515	29.17119532	29.17857065	29.39878016	29.24800279	28.96523963	29.27373809	-0.027323172	0.981239236	0.852800081	0.928703322	-0.087188537	0.941355437	0.506207837	0.659325669
1259	P30626	Sorcin OS=Homo sapiens OX=9606 GN=SRI PE=1 SV=1	TRUE	1	8355500000	29.6482467	29.44735748	29.42537305	29.46163327	29.673676	29.39219064	29.17663885	29.16250391	29.19033852	29.09428012	29.32698212	29.22770533	0.002174226	1.001508195	0.98645032	0.99404259	0.039828765	1.027991806	0.663109361	0.779541851
2513	Q3LXA3	Triokinase/FMN cyclase OS=Homo sapiens OX=9606 GN=TKFC PE=1 SV=2	TRUE	1	8353600000	29.52929032	29.43998663	29.40736483	29.28104224	29.31908854	29.48799313	29.4953879	29.40296086	29.20055	29.34401053	28.93497873	29.22193851	-0.096172626	0.935511553	0.38188889	0.578402838	-0.199323665	0.870958773	0.211285819	0.378641794
1628	P52888	Thimet oligopeptidase OS=Homo sapiens OX=9606 GN=THOP1 PE=1 SV=2	TRUE	1	8311200000	29.33825014	30.30853369	29.18151407	28.93503929	29.01426452	29.30181244	28.75968987	29.20113006	28.87563706	28.90254526	30.13226689	29.1461846	-0.525727215	0.694608892	0.150679066	0.335759372	0.448179923	1.364317972	0.239871063	0.408264916
3023	Q8IZL8	Proline-, glutamic acid- and leucine-rich protein 1 OS=Homo sapiens OX=9606 GN=PELP1 PE=1 SV=2	TRUE	1	8304100000	29.37292834	29.38292542	29.37665693	29.14942856	29.14345247	29.46136696	29.40165643	29.22787616	29.49237347	29.30926125	29.16813703	29.42386842	-0.126087568	0.916313025	0.332684126	0.532205586	-0.073546456	0.950299084	0.53461877	0.682515681
4586	Q9UKY7	Protein CDV3 homolog OS=Homo sapiens OX=9606 GN=CDV3 PE=1 SV=1	TRUE	1	8296100000	29.29827323	29.070734	29.15622388	29.63440476	29.65241106	29.40901125	29.30420133	29.35270599	29.26369051	29.29317862	29.37305249	29.22191984	0.390198655	1.310573854	0.017038801	0.094139431	-0.010815625	0.992531211	0.894445727	0.937152514
3301	Q92552	28S ribosomal protein S27, mitochondrial OS=Homo sapiens OX=9606 GN=MRPS27 PE=1 SV=3	TRUE	1	8295300000	29.49007815	29.38601348	29.32722451	29.09193006	29.00289629	29.00890609	29.51124728	29.51119312	29.44722093	29.34872449	29.41727864	29.28213165	-0.366527898	0.775646985	0.008388719	0.061279889	-0.140508853	0.907199121	0.113936724	0.255496271
688	O95816	BAG family molecular chaperone regulator 2 OS=Homo sapiens OX=9606 GN=BAG2 PE=1 SV=1	TRUE	1	8292200000	29.26215631	29.29780117	29.2432354	29.37897355	29.28222267	29.30554255	29.34260557	29.41041684	29.30163959	29.28694043	29.43562647	29.42400244	0.054515293	1.038510133	0.550222392	0.724403656	0.03063578	1.021462174	0.719488078	0.817852483
1091	P20674	Cytochrome c oxidase subunit 5A, mitochondrial OS=Homo sapiens OX=9606 GN=COX5A PE=1 SV=2	TRUE	1	8289100000	29.70593482	29.88528417	29.35392608	28.70078831	28.84453861	28.52886065	29.68177951	29.46205915	29.45039478	28.61618186	29.65829002	29.29372718	-0.956985835	0.515132035	0.001543098	0.021640237	-0.342011459	0.788940574	0.258488771	0.426451938
3948	Q9GZR7	ATP-dependent RNA helicase DDX24 OS=Homo sapiens OX=9606 GN=DDX24 PE=1 SV=1	TRUE	1	8286000000	29.29643864	29.19110067	29.34413916	29.38397931	29.40014789	29.37148753	29.19216721	29.40461775	29.22630228	29.38197113	29.42945618	29.37400945	0.107978756	1.077717276	0.276598674	0.477539476	0.12078317	1.087324959	0.216429087	0.385130949
4773	Q9Y3T9	Nucleolar complex protein 2 homolog OS=Homo sapiens OX=9606 GN=NOC2L PE=1 SV=4	TRUE	1	8273200000	29.33915292	29.30572057	29.34177004	29.33382129	29.30251164	29.34478753	29.57110502	29.3953809	29.16496847	29.26611114	29.22717828	29.32606338	-0.001841023	0.998724714	0.982978132	0.99215356	-0.104033862	0.930427819	0.424505295	0.589902651
4073	Q9H773	dCTP pyrophosphatase 1 OS=Homo sapiens OX=9606 GN=DCTPP1 PE=1 SV=1	TRUE	1	8234900000	29.40860563	29.58830059	29.07971451	29.48543934	29.65822005	29.26148228	29.09227148	29.3073378	29.1145634	29.44059265	29.12887815	29.26251688	0.109506978	1.078859488	0.557745997	0.729633334	0.105938335	1.076194124	0.3960601	0.562939355
4689	Q9Y2A7	Nck-associated protein 1 OS=Homo sapiens OX=9606 GN=NCKAP1 PE=1 SV=1	TRUE	1	8232100000	28.9837192	29.27233001	29.45537677	29.40370005	29.50904598	29.44066487	29.23083374	29.25117048	29.35487646	29.34847184	29.21839061	29.32709465	0.213994972	1.159895612	0.185353337	0.380998931	0.019025476	1.013274793	0.82107677	0.888191949
1318	P35250	Replication factor C subunit 2 OS=Homo sapiens OX=9606 GN=RFC2 PE=1 SV=3	TRUE	1	8217000000	29.26951621	29.49630225	29.34909892	29.09364325	29.06960096	29.19561124	29.18122189	29.52064589	29.46598872	29.41512489	29.3105179	29.30676714	-0.252020645	0.839719476	0.052148545	0.178565308	-0.045148858	0.96918981	0.706374038	0.81026011
2451	Q16555	Dihydropyrimidinase-related protein 2 OS=Homo sapiens OX=9606 GN=DPYSL2 PE=1 SV=1	TRUE	1	8216300000	29.74581381	29.70278754	29.60803441	29.1511167	29.29304692	29.23791337	29.70540608	29.71637232	29.83778113	28.1431003	28.39410875	28.13149871	-0.458186261	0.727900792	0.003151844	0.032621987	-1.530283926	0.346209225	9.76438E-06	0.001585286
2615	Q5TFE4	5-nucleotidase domain-containing protein 1 OS=Homo sapiens OX=9606 GN=NT5DC1 PE=1 SV=1	TRUE	1	8187100000	29.29073061	29.12500189	29.05276493	29.46925829	29.65269798	29.33663057	29.25844067	29.20019962	29.12948999	29.40381885	29.50495928	29.3312728	0.330029802	1.257039341	0.040762973	0.154515735	0.21730688	1.162561373	0.043443134	0.13789588
2373	Q15369	Elongin-C OS=Homo sapiens OX=9606 GN=ELOC PE=1 SV=1	TRUE	1	8182100000	29.7793811	29.68290532	29.61859006	29.17427277	29.30657	29.05724705	29.1225839	29.13046887	29.01206047	29.12897154	29.30141253	29.33843208	-0.514262222	0.700150891	0.003453066	0.034522255	0.16790097	1.123422786	0.116751032	0.259018027
1685	P55263	Adenosine kinase OS=Homo sapiens OX=9606 GN=ADK PE=1 SV=2	TRUE	1	8157800000	29.09180961	29.49744929	29.46502664	29.69827518	29.23724084	29.56618049	28.64319657	28.83216594	28.50954659	29.61197052	29.6416912	29.37638707	0.149136991	1.108905935	0.432442584	0.622820392	0.881713231	1.842562084	0.000507811	0.009294024
1465	P46926	Glucosamine-6-phosphate isomerase 1 OS=Homo sapiens OX=9606 GN=GNPDA1 PE=1 SV=1	TRUE	1	8122200000	29.40610473	29.34195527	29.26653319	29.44322021	29.53707894	29.46593245	29.11430631	29.21972286	29.3228488	29.29187231	29.15619303	29.13224296	0.14387947	1.104872174	0.167123167	0.356846587	-0.025523219	0.982464226	0.792544172	0.868245666
3221	Q8TEX9	Importin-4 OS=Homo sapiens OX=9606 GN=IPO4 PE=1 SV=2	TRUE	1	8119200000	29.25188569	29.64273066	29.31374087	28.91025098	29.36938844	29.01160566	29.41059134	29.47403806	29.31363753	29.12195699	29.26762948	29.34976192	-0.30570405	0.809047297	0.130526647	0.307027643	-0.15297285	0.899395237	0.159667816	0.317196894
2198	Q13617	Cullin-2 OS=Homo sapiens OX=9606 GN=CUL2 PE=1 SV=2	TRUE	1	8055900000	29.61333665	28.742836	28.54226081	29.58129995	29.64451161	29.52399574	28.9484342	29.54481462	28.79926769	29.08033871	29.55074941	29.55996569	0.617124614	1.533815138	0.076164926	0.221801332	0.299512433	1.230728411	0.265040933	0.434097887
207	O14561	Acyl carrier protein, mitochondrial OS=Homo sapiens OX=9606 GN=NDUFAB1 PE=1 SV=3	TRUE	1	8047400000	29.12587198	29.69368081	29.47435702	29.15767433	29.03955439	29.024801	29.47732034	29.42169249	29.46315891	29.14705233	28.99803695	29.14820853	-0.357293364	0.78062774	0.072972453	0.217120789	-0.356291311	0.781170129	0.004645676	0.032917714
1749	P61081	NEDD8-conjugating enzyme Ubc12 OS=Homo sapiens OX=9606 GN=UBE2M PE=1 SV=1	TRUE	1	8038300000	29.49927425	29.22667952	29.2745938	29.41488675	29.38826408	29.48021976	29.17439274	29.22872433	29.14819811	29.20095222	29.36234967	29.15072296	0.09427434	1.067528318	0.42386672	0.615865754	0.054236555	1.038309505	0.556522338	0.698862065
1687	P55327	Tumor protein D52 OS=Homo sapiens OX=9606 GN=TPD52 PE=1 SV=2	TRUE	1	8028900000	29.44760249	29.31499104	29.55239608	29.4453625	29.45443385	29.43181597	29.37030779	29.44831219	29.38804783	28.68458394	28.88252364	28.92946196	0.005540905	1.003848047	0.957489186	0.983580766	-0.570032755	0.673601495	0.001067213	0.013909343
1101	P21399	Cytoplasmic aconitate hydratase OS=Homo sapiens OX=9606 GN=ACO1 PE=1 SV=3	TRUE	1	8018600000	29.53455394	29.62306502	29.6133576	29.45347743	29.42031316	29.2981293	29.31726503	29.23091411	29.42791958	28.97149344	28.73444605	28.58950244	-0.199685557	0.870740325	0.077782783	0.224287338	-0.560218929	0.678199239	0.004613576	0.03285263
2543	Q53GS9	U4/U6.U5 tri-snRNP-associated protein 2 OS=Homo sapiens OX=9606 GN=USP39 PE=1 SV=2	TRUE	1	8014000000	29.45511715	29.36440755	29.56823402	28.85361559	29.21259465	29.20123789	29.32171953	29.27586587	29.37308635	29.18596337	29.07543738	29.36960498	-0.373436867	0.771941344	0.035020695	0.141681968	-0.113222006	0.924520999	0.303658924	0.473667143
3982	Q9H0U4	Ras-related protein Rab-1B OS=Homo sapiens OX=9606 GN=RAB1B PE=1 SV=1	TRUE	1	7995600000	29.44102384	29.45398046	29.4855578	29.06338898	29.23514915	29.10858429	29.2807457	29.36432531	29.2072791	29.21760301	29.31881508	29.15961668	-0.324479894	0.798586233	0.013487602	0.08138114	-0.052105117	0.964527905	0.564198748	0.704184218
1139	P23368	NAD-dependent malic enzyme, mitochondrial OS=Homo sapiens OX=9606 GN=ME2 PE=1 SV=1	TRUE	1	7995300000	29.29215708	29.46409331	29.22561977	29.01428793	29.24189941	29.28742015	29.0936131	29.06063462	29.1532914	29.4479934	29.41073052	29.50479416	-0.146087557	0.90369788	0.279958426	0.481317646	0.351992984	1.276322562	0.003409959	0.027515407
706	O96019	Actin-like protein 6A OS=Homo sapiens OX=9606 GN=ACTL6A PE=1 SV=1	TRUE	1	7989900000	29.07185407	29.14206105	29.00338223	29.16386934	29.18671212	28.96389719	29.49934717	29.77038342	29.46303496	29.27276737	29.20932686	29.27869636	0.03239377	1.022707631	0.770126647	0.873772222	-0.323991653	0.798856539	0.02412552	0.092548481
486	O75306	NADH dehydrogenase [ubiquinone] iron-sulfur protein 2, mitochondrial OS=Homo sapiens OX=9606 GN=NDUFS2 PE=1 SV=2	TRUE	1	7943400000	29.28648394	29.31047502	29.48240151	28.92644532	29.0320981	29.33852078	29.60205915	29.32412691	29.33841162	29.11200053	28.92483205	29.31220509	-0.260765424	0.83464498	0.114899104	0.284752967	-0.305186669	0.809337491	0.070738286	0.186609326
2437	Q16186	Proteasomal ubiquitin receptor ADRM1 OS=Homo sapiens OX=9606 GN=ADRM1 PE=1 SV=2	TRUE	1	7921500000	29.17400525	29.11098543	29.10590714	29.2663957	29.42107125	29.21389229	29.31307818	29.36058226	29.20013577	29.37628785	29.28618783	29.32127534	0.170153804	1.125178433	0.135307813	0.314281875	0.036651605	1.025730413	0.662620558	0.779521614
2191	Q13573	SNW domain-containing protein 1 OS=Homo sapiens OX=9606 GN=SNW1 PE=1 SV=1	TRUE	1	7906000000	29.01196182	29.16078525	29.29400722	29.31636289	29.42729473	29.13123305	29.29837752	29.2240876	29.22418101	29.23348594	29.25653753	29.48306541	0.136045459	1.098888843	0.329639765	0.530364999	0.075480912	1.053712225	0.462416289	0.623269339
2209	Q13740	CD166 antigen OS=Homo sapiens OX=9606 GN=ALCAM PE=1 SV=2	TRUE	1	7896100000	29.27537999	29.12695879	29.31709825	29.30856533	28.97126394	29.40983103	29.1762455	29.26402281	29.20738388	29.3443452	29.39250704	29.28162119	-0.009925578	0.993143726	0.947754647	0.978162956	0.123607079	1.089455356	0.148235908	0.301214691
3137	Q8NE71	ATP-binding cassette sub-family F member 1 OS=Homo sapiens OX=9606 GN=ABCF1 PE=1 SV=2	TRUE	1	7885800000	29.3728134	29.19338887	29.22134269	29.27437468	29.12947783	29.22080035	29.33316807	29.23612889	28.85430725	29.40329301	29.4553641	29.33599658	-0.054297367	0.963063368	0.607485297	0.768343992	0.257016493	1.195004866	0.123533573	0.268121284
2064	Q08J23	tRNA (cytosine(34)-C(5))-methyltransferase OS=Homo sapiens OX=9606 GN=NSUN2 PE=1 SV=2	TRUE	1	7883800000	28.96068729	29.06213436	28.96896667	29.8952654	28.94771425	29.18813819	29.27792795	29.3280031	29.18534214	29.40805539	29.21132251	29.33653162	0.346443172	1.271422189	0.218801734	0.418901387	0.05487878	1.038771818	0.559289587	0.701108864
553	O75844	CAAX prenyl protease 1 homolog OS=Homo sapiens OX=9606 GN=ZMPSTE24 PE=1 SV=2	TRUE	1	7881400000	28.63334614	28.39754084	28.88995843	29.09235324	29.31263626	29.51655516	29.16834451	29.22549666	29.02303016	29.76870286	29.68192653	29.57338322	0.666899749	1.587657534	0.009644328	0.066516088	0.535713758	1.449659181	0.001647376	0.018028915
1850	P62993	Growth factor receptor-bound protein 2 OS=Homo sapiens OX=9606 GN=GRB2 PE=1 SV=1	TRUE	1	7880400000	29.61384765	29.7189038	29.69008146	29.71515204	29.79858287	29.633742	28.58112956	28.96353745	28.69514579	28.71466457	28.7328315	28.73249642	0.041547998	1.029217575	0.675059803	0.812640724	-0.019940103	0.986273651	0.869072571	0.922022971
1056	P18583	Protein SON OS=Homo sapiens OX=9606 GN=SON PE=1 SV=4	TRUE	1	7863000000	28.83217702	28.55451511	28.93180309	29.24908629	29.12871567	29.3931099	29.47188828	29.61344606	29.48493952	29.15369059	29.30610777	29.46176214	0.484138882	1.398750727	0.014024815	0.083640008	-0.216237789	0.860807296	0.090916643	0.21992828
1477	P47985	Cytochrome b-c1 complex subunit Rieske, mitochondrial OS=Homo sapiens OX=9606 GN=UQCRFS1 PE=1 SV=2	TRUE	2	7860100000	29.30648131	29.23699446	29.07382332	29.09888674	29.39076668	29.37113539	28.74694309	28.88610561	28.88877497	29.46424291	29.52337927	29.72703842	0.081163242	1.057870655	0.54595959	0.721797927	0.730945643	1.659726636	0.000469799	0.009061494
108	E7EVH7	Uncharacterized protein OS=Homo sapiens OX=9606 PE=4 SV=1	TRUE	2	7848500000	29.06657292	29.29875022	29.44537359	29.22246391	29.44215605	29.46965567	28.56042648	28.95251718	28.96594382	29.51731436	29.61366717	29.22214617	0.107859634	1.077628293	0.467307164	0.655116176	0.624746739	1.541940119	0.009647314	0.050974321
1773	P61758	Prefoldin subunit 3 OS=Homo sapiens OX=9606 GN=VBP1 PE=1 SV=3	TRUE	1	7845500000	29.13181252	29.12733674	29.32105911	29.49304509	29.45511678	29.48940098	29.07204469	29.20264969	29.26252569	29.18055128	29.16237475	29.14695257	0.285784829	1.219073262	0.027507841	0.123487829	-0.015780493	0.989121401	0.85235615	0.911256227
1433	P43307	Translocon-associated protein subunit alpha OS=Homo sapiens OX=9606 GN=SSR1 PE=1 SV=3	TRUE	1	7830700000	28.9858131	28.88361659	29.00722067	29.38985827	29.18289255	29.22049076	29.22762234	29.23521066	29.3337627	29.48902975	29.31242434	29.47709473	0.305530413	1.235872928	0.025287322	0.118208883	0.160651037	1.117791444	0.113645225	0.255108618
4778	Q9Y446	Plakophilin-3 OS=Homo sapiens OX=9606 GN=PKP3 PE=1 SV=1	TRUE	1	7826900000	29.61687927	29.63642914	29.5666035	29.68929172	29.40522134	29.62334703	29.03158115	28.80543209	28.84508455	28.92768196	28.73851026	28.82245523	-0.034017269	0.976696838	0.767108032	0.871694387	-0.064483448	0.956287652	0.540593002	0.686677644
3957	Q9GZZ1	N-alpha-acetyltransferase 50 OS=Homo sapiens OX=9606 GN=NAA50 PE=1 SV=1	TRUE	1	7808300000	28.51608341	28.7447793	28.97166661	29.15201583	29.2261265	29.04936243	29.35914663	29.44793014	29.49229878	29.45731681	29.57017835	29.38744543	0.398325147	1.317976957	0.032708923	0.136309297	0.038521682	1.027060867	0.669822138	0.784133102
2476	Q16822	Phosphoenolpyruvate carboxykinase [GTP], mitochondrial OS=Homo sapiens OX=9606 GN=PCK2 PE=1 SV=4	TRUE	1	7799500000	28.87596196	27.80408226	28.22763441	29.33790675	28.17185286	29.4675957	29.30773098	28.58631822	28.07844267	29.74457548	30.36460679	30.01822145	0.689892227	1.613163007	0.166953786	0.356741084	1.38497062	2.611666389	0.007594695	0.043963367
3175	Q8TAT6	Nuclear protein localization protein 4 homolog OS=Homo sapiens OX=9606 GN=NPLOC4 PE=1 SV=3	TRUE	1	7765500000	29.12756555	29.11450988	29.39491029	29.27015328	29.14364953	29.09238369	29.06140484	29.25907748	29.23074999	29.45468388	29.43105973	29.18072449	-0.043599742	0.970231051	0.728452827	0.848814347	0.17174526	1.126420316	0.176617176	0.338516253
2496	Q2NL82	Pre-rRNA-processing protein TSR1 homolog OS=Homo sapiens OX=9606 GN=TSR1 PE=1 SV=1	TRUE	1	7756000000	29.16503765	29.02855929	29.43791637	29.33930856	29.32791911	29.72796155	29.1411773	29.05502164	29.03024448	29.04510861	29.1603983	29.28590097	0.254558634	1.19297072	0.184285241	0.379522969	0.088321488	1.063132554	0.376579057	0.545525943
1592	P51610	Host cell factor 1 OS=Homo sapiens OX=9606 GN=HCFC1 PE=1 SV=2	TRUE	1	7751600000	29.38456374	29.38361858	29.31210892	29.09773294	29.22431287	29.05067882	29.43386219	29.32880215	29.28388814	29.10930425	29.06403516	29.09607304	-0.235855536	0.849181275	0.047718186	0.16946761	-0.259046673	0.835639924	0.015757486	0.071264929
1864	P63220	40S ribosomal protein S21 OS=Homo sapiens OX=9606 GN=RPS21 PE=1 SV=1	TRUE	1	7738700000	29.46812278	29.79080887	29.0078682	29.20450905	29.02491048	28.86506696	28.82318106	29.1591881	29.16518631	28.93879165	29.9351162	29.03408305	-0.390771122	0.76272182	0.129206015	0.305815073	0.25347848	1.19207787	0.418673488	0.585217638
4472	Q9UBQ7	Glyoxylate reductase/hydroxypyruvate reductase OS=Homo sapiens OX=9606 GN=GRHPR PE=1 SV=1	TRUE	1	7707800000	29.21244465	28.7608694	29.29946977	29.31832733	29.28867944	29.24712805	29.37116446	29.26148403	29.43185425	29.24481234	29.10181184	29.10276108	0.193783669	1.143759455	0.277407918	0.478133026	-0.205039157	0.867515141	0.059604858	0.167885065
349	O43447	Peptidyl-prolyl cis-trans isomerase H OS=Homo sapiens OX=9606 GN=PPIH PE=1 SV=1	TRUE	1	7707200000	29.58236881	29.40018586	28.94950411	29.47209352	29.53706175	29.29351352	29.42791663	29.47419001	29.48573517	28.74157872	28.54505053	28.4873233	0.123536667	1.089402186	0.53261497	0.709897888	-0.871296419	0.5466554	0.000118342	0.004071917
4373	Q9NYL9	Tropomodulin-3 OS=Homo sapiens OX=9606 GN=TMOD3 PE=1 SV=1	TRUE	1	7675400000	29.3955393	29.5479397	29.50412422	29.42235374	29.29283792	29.2256549	28.94878116	28.78182199	29.11973164	29.2416308	28.94386649	29.11560371	-0.168918888	0.889509002	0.149512892	0.334066597	0.150255404	1.109765919	0.28568739	0.454920942
353	O43491	Band 4.1-like protein 2 OS=Homo sapiens OX=9606 GN=EPB41L2 PE=1 SV=1	TRUE	1	7631400000	29.04805109	29.09867486	28.87633419	29.40925932	29.21517912	29.19653745	29.14200201	29.18517602	29.22007279	29.13446853	29.38307538	29.49509445	0.265971917	1.202445842	0.059483497	0.191167228	0.155129179	1.113521318	0.219795704	0.389002264
3393	Q96A26	Protein FAM162A OS=Homo sapiens OX=9606 GN=FAM162A PE=1 SV=2	TRUE	1	7619700000	30.13873955	29.94160274	30.03362934	30.10214233	29.86853777	29.65388742	28.21632808	28.16738472	28.18658765	28.19319921	27.15222881	27.27648348	-0.163134701	0.893082464	0.298589646	0.498774792	-0.64946298	0.637517575	0.064707098	0.177320012
3441	Q96CS3	FAS-associated factor 2 OS=Homo sapiens OX=9606 GN=FAF2 PE=1 SV=2	TRUE	1	7615900000	29.1240002	29.1704046	29.29640342	29.26225563	29.12138768	29.35771775	29.23303179	29.0814151	29.24988044	29.10455908	28.99887401	29.40893886	0.050184282	1.035397172	0.659711388	0.803662643	-0.017318464	0.988067519	0.898833187	0.939232638
4093	Q9H8H0	Nucleolar protein 11 OS=Homo sapiens OX=9606 GN=NOL11 PE=1 SV=1	TRUE	1	7608500000	29.20573526	29.19302471	29.23010641	28.80193056	28.85293347	29.09414072	29.25612906	29.23173634	29.21980291	29.4693399	29.17338955	29.44141752	-0.29328721	0.816040573	0.039644561	0.15238494	0.125492888	1.090880361	0.271892864	0.441120787
3999	Q9H223	EH domain-containing protein 4 OS=Homo sapiens OX=9606 GN=EHD4 PE=1 SV=1	TRUE	1	7603500000	29.35419296	29.22327555	29.39737932	29.7064345	29.49793217	29.6130831	28.85198858	28.82644535	28.88780308	29.00281914	29.05331226	28.97578867	0.280867313	1.214925048	0.038042355	0.148166857	0.155227686	1.113597352	0.070021405	0.185787823
1134	P23193	Transcription elongation factor A protein 1 OS=Homo sapiens OX=9606 GN=TCEA1 PE=1 SV=2	TRUE	1	7585600000	29.18998689	28.76177548	29.05402872	28.97129131	29.4077771	29.565216	29.3175315	29.01571696	29.27975895	29.5035357	29.0248427	29.12151875	0.312831111	1.242142862	0.167818025	0.357843417	0.01229658	1.008559766	0.941528688	0.966413756
1772	P61619	Protein transport protein Sec61 subunit alpha isoform 1 OS=Homo sapiens OX=9606 GN=SEC61A1 PE=1 SV=2	TRUE	1	7555500000	28.67965329	28.79159797	28.94946134	28.53846251	28.37628992	28.98893032	29.33942542	29.49400509	29.48507343	29.50236186	29.55902874	29.57164802	-0.172343282	0.88740016	0.387363713	0.583887563	0.104844896	1.07537877	0.239247717	0.408011273
1232	P29966	Myristoylated alanine-rich C-kinase substrate OS=Homo sapiens OX=9606 GN=MARCKS PE=1 SV=4	TRUE	1	7550600000	29.36896161	28.5413349	28.96226732	29.58140899	29.75788964	29.43968074	29.27868066	29.00690263	28.81691422	28.99041151	29.23470486	29.21237322	0.635471848	1.553445737	0.032708016	0.136309297	0.111664029	1.080473755	0.474385657	0.63285754
1004	P15927	Replication protein A 32 kDa subunit OS=Homo sapiens OX=9606 GN=RPA2 PE=1 SV=1	TRUE	1	7546600000	29.21873474	29.30268708	29.23819299	28.92659933	29.20740159	29.53379451	29.24338659	29.22502469	29.20884668	28.75788387	29.18728641	29.21743637	-0.030606457	0.979008671	0.861838541	0.933885697	-0.171550439	0.887887971	0.272227269	0.441496788
[truncated: 3,579 more rows]
